# Supplementary material for: Deciphering the Potential Causal and Prognostic Relationships Between Gut Microbiota and Brain Tumors: Insights from Genetics Analysis and Machine Learning
Source: Exploration (Beijing). 2025 May 1;5(4):e20240087. doi: 10.1002/EXP.20240087 (PMC12380072; doi:10.1002/EXP.20240087)
Supplement: Supplementary file 2 — Tables [file EXP2-5-e20240087-s002.xlsx]

## Sheet: Suppl. Table 1
Supplementary Table 1. A summary of the data for mendelian randomization analysis
Trait	Data source	PMID	Sample size	SNPs in GWAS	Population	Year
Gut microbiota	IEU OpenGWAS project	33462485	14306	335714-5729268	European	2021
Human blood metabolites	IEU OpenGWAS project	24816252	7822	2531353-2546774	European	2014
Meningioma	FinnGen	36653562	287614	18425135	European	2023
Pituitary tumor	FinnGen	36653562	377277	18427258	European	2023
Glioma	FinnGen	36653562	287464	18425203	European	2023

## Sheet: Suppl. Table 2
Supplementary Table 2. A summary of the gut microbiota data.
id	trait	year	author	pmid	population	sample_size	nsnp
ebi-a-GCST90016908	Gut microbiota abundance (class Actinobacteria id.419)	2021	Kurilshikov A	33462485	European	14306	5684804
ebi-a-GCST90016909	Gut microbiota abundance (class Alphaproteobacteria id.2379)	2021	Kurilshikov A	33462485	European	14306	5470627
ebi-a-GCST90016910	Gut microbiota abundance (class Bacilli id.1673)	2021	Kurilshikov A	33462485	European	14306	5663902
ebi-a-GCST90016911	Gut microbiota abundance (class Bacteroidia id.912)	2021	Kurilshikov A	33462485	European	14306	5729267
ebi-a-GCST90016912	Gut microbiota abundance (class Betaproteobacteria id.2867)	2021	Kurilshikov A	33462485	European	14306	5707741
ebi-a-GCST90016913	Gut microbiota abundance (class Clostridia id.1859)	2021	Kurilshikov A	33462485	European	14306	5729268
ebi-a-GCST90016914	Gut microbiota abundance (class Coriobacteriia id.809)	2021	Kurilshikov A	33462485	European	14306	5698092
ebi-a-GCST90016915	Gut microbiota abundance (class Deltaproteobacteria id.3087)	2021	Kurilshikov A	33462485	European	14306	5616854
ebi-a-GCST90016916	Gut microbiota abundance (class Erysipelotrichia id.2147)	2021	Kurilshikov A	33462485	European	14306	5720820
ebi-a-GCST90016917	Gut microbiota abundance (class Gammaproteobacteria id.3303)	2021	Kurilshikov A	33462485	European	14306	5689849
ebi-a-GCST90016918	Gut microbiota abundance (class Lentisphaeria id.2250)	2021	Kurilshikov A	33462485	European	14306	5282234
ebi-a-GCST90016919	Gut microbiota abundance (class Melainabacteria id.1589)	2021	Kurilshikov A	33462485	European	14306	5355624
ebi-a-GCST90016920	Gut microbiota abundance (class Methanobacteria id.119)	2021	Kurilshikov A	33462485	European	14306	5118613
ebi-a-GCST90016921	Gut microbiota abundance (class Mollicutes id.3920)	2021	Kurilshikov A	33462485	European	14306	5510407
ebi-a-GCST90016922	Gut microbiota abundance (class Negativicutes id.2164)	2021	Kurilshikov A	33462485	European	14306	5721008
ebi-a-GCST90016923	Gut microbiota abundance (class Verrucomicrobiae id.4029)	2021	Kurilshikov A	33462485	European	14306	5518011
ebi-a-GCST90016924	Gut microbiota abundance (family Acidaminococcaceae id.2166)	2021	Kurilshikov A	33462485	European	14306	5547067
ebi-a-GCST90016925	Gut microbiota abundance (family Actinomycetaceae id.421)	2021	Kurilshikov A	33462485	European	14306	5424030
ebi-a-GCST90016926	Gut microbiota abundance (family Alcaligenaceae id.2875)	2021	Kurilshikov A	33462485	European	14306	5696994
ebi-a-GCST90016927	Gut microbiota abundance (family Bacteroidaceae id.917)	2021	Kurilshikov A	33462485	European	14306	5729148
ebi-a-GCST90016928	Gut microbiota abundance (family Bacteroidales S24 7group id.11173)	2021	Kurilshikov A	33462485	European	14306	5432872
ebi-a-GCST90016929	Gut microbiota abundance (family Bifidobacteriaceae id.433)	2021	Kurilshikov A	33462485	European	14306	5668532
ebi-a-GCST90016930	Gut microbiota abundance (family Christensenellaceae id.1866)	2021	Kurilshikov A	33462485	European	14306	1515865
ebi-a-GCST90016931	Gut microbiota abundance (family Clostridiaceae1 id.1869)	2021	Kurilshikov A	33462485	European	14306	5598586
ebi-a-GCST90016932	Gut microbiota abundance (family Clostridiales vadin BB60 group id.11286)	2021	Kurilshikov A	33462485	European	14306	5497800
ebi-a-GCST90016933	Gut microbiota abundance (family Coriobacteriaceae id.811)	2021	Kurilshikov A	33462485	European	14306	5698092
ebi-a-GCST90016934	Gut microbiota abundance (family Defluviitaleaceae id.1924)	2021	Kurilshikov A	33462485	European	14306	5440708
ebi-a-GCST90016935	Gut microbiota abundance (family Desulfovibrionaceae id.3169)	2021	Kurilshikov A	33462485	European	14306	5616478
ebi-a-GCST90016936	Gut microbiota abundance (family Enterobacteriaceae id.3469)	2021	Kurilshikov A	33462485	European	14306	5598485
ebi-a-GCST90016937	Gut microbiota abundance (family Erysipelotrichaceae id.2149)	2021	Kurilshikov A	33462485	European	14306	5720820
ebi-a-GCST90016938	Gut microbiota abundance (family Family XI id.1936)	2021	Kurilshikov A	33462485	European	14306	4330602
ebi-a-GCST90016939	Gut microbiota abundance (family Family XIII id.1957)	2021	Kurilshikov A	33462485	European	14306	5620554
ebi-a-GCST90016940	Gut microbiota abundance (family Lachnospiraceae id.1987)	2021	Kurilshikov A	33462485	European	14306	5729268
ebi-a-GCST90016941	Gut microbiota abundance (family Lactobacillaceae id.1836)	2021	Kurilshikov A	33462485	European	14306	5401891
ebi-a-GCST90016942	Gut microbiota abundance (family Methanobacteriaceae id.121)	2021	Kurilshikov A	33462485	European	14306	5118613
ebi-a-GCST90016943	Gut microbiota abundance (family Oxalobacteraceae id.2966)	2021	Kurilshikov A	33462485	European	14306	5323881
ebi-a-GCST90016944	Gut microbiota abundance (family Pasteurellaceae id.3689)	2021	Kurilshikov A	33462485	European	14306	5491834
ebi-a-GCST90016945	Gut microbiota abundance (family Peptococcaceae id.2024)	2021	Kurilshikov A	33462485	European	14306	5490085
ebi-a-GCST90016946	Gut microbiota abundance (family Peptostreptococcaceae id.2042)	2021	Kurilshikov A	33462485	European	14306	5643812
ebi-a-GCST90016947	Gut microbiota abundance (family Porphyromonadaceae id.943)	2021	Kurilshikov A	33462485	European	14306	5716664
ebi-a-GCST90016948	Gut microbiota abundance (family Prevotellaceae id.960)	2021	Kurilshikov A	33462485	European	14306	5643858
ebi-a-GCST90016949	Gut microbiota abundance (family Rhodospirillaceae id.2717)	2021	Kurilshikov A	33462485	European	14306	5444973
ebi-a-GCST90016950	Gut microbiota abundance (family Rikenellaceae id.967)	2021	Kurilshikov A	33462485	European	14306	5665279
ebi-a-GCST90016951	Gut microbiota abundance (family Ruminococcaceae id.2050)	2021	Kurilshikov A	33462485	European	14306	5729189
ebi-a-GCST90016952	Gut microbiota abundance (family Streptococcaceae id.1850)	2021	Kurilshikov A	33462485	European	14306	5648128
ebi-a-GCST90016956	Gut microbiota abundance (family Veillonellaceae id.2172)	2021	Kurilshikov A	33462485	European	14306	5688519
ebi-a-GCST90016957	Gut microbiota abundance (family Verrucomicrobiaceae id.4036)	2021	Kurilshikov A	33462485	European	14306	5518011
ebi-a-GCST90016958	Gut microbiota abundance (family Victivallaceae id.2255)	2021	Kurilshikov A	33462485	European	14306	5184073
ebi-a-GCST90016959	Gut microbiota abundance (genus Actinomyces id.423)	2021	Kurilshikov A	33462485	European	14306	5417207
ebi-a-GCST90016960	Gut microbiota abundance (genus Adlercreutzia id.812)	2021	Kurilshikov A	33462485	European	14306	5437332
ebi-a-GCST90016961	Gut microbiota abundance (genus Akkermansia id.4037)	2021	Kurilshikov A	33462485	European	14306	5518001
ebi-a-GCST90016962	Gut microbiota abundance (genus Alistipes id.968)	2021	Kurilshikov A	33462485	European	14306	5662599
ebi-a-GCST90016963	Gut microbiota abundance (genus Allisonella id.2174)	2021	Kurilshikov A	33462485	European	14306	4116508
ebi-a-GCST90016964	Gut microbiota abundance (genus Alloprevotella id.961)	2021	Kurilshikov A	33462485	European	14306	3047413
ebi-a-GCST90016965	Gut microbiota abundance (genus Anaerofilum id.2053)	2021	Kurilshikov A	33462485	European	14306	5321133
ebi-a-GCST90016966	Gut microbiota abundance (genus Anaerostipes id.1991)	2021	Kurilshikov A	33462485	European	14306	5691265
ebi-a-GCST90016967	Gut microbiota abundance (genus Anaerotruncus id.2054)	2021	Kurilshikov A	33462485	European	14306	5646976
ebi-a-GCST90016968	Gut microbiota abundance (genus Bacteroides id.918)	2021	Kurilshikov A	33462485	European	14306	5729148
ebi-a-GCST90016969	Gut microbiota abundance (genus Barnesiella id.944)	2021	Kurilshikov A	33462485	European	14306	5561375
ebi-a-GCST90016970	Gut microbiota abundance (genus Bifidobacterium id.436)	2021	Kurilshikov A	33462485	European	14306	5666549
ebi-a-GCST90016971	Gut microbiota abundance (genus Bilophila id.3170)	2021	Kurilshikov A	33462485	European	14306	5552365
ebi-a-GCST90016972	Gut microbiota abundance (genus Blautia id.1992)	2021	Kurilshikov A	33462485	European	14306	335714
ebi-a-GCST90016973	Gut microbiota abundance (genus Butyricicoccus id.2055)	2021	Kurilshikov A	33462485	European	14306	5648432
ebi-a-GCST90016974	Gut microbiota abundance (genus Butyricimonas id.945)	2021	Kurilshikov A	33462485	European	14306	5487648
ebi-a-GCST90016975	Gut microbiota abundance (genus Butyrivibrio id.1993)	2021	Kurilshikov A	33462485	European	14306	5096306
ebi-a-GCST90016976	Gut microbiota abundance (genus Candidatus Soleaferrea id.11350)	2021	Kurilshikov A	33462485	European	14306	5372145
ebi-a-GCST90016977	Gut microbiota abundance (genus Catenibacterium id.2153)	2021	Kurilshikov A	33462485	European	14306	4089327
ebi-a-GCST90016978	Gut microbiota abundance (genus Christensenellaceae R 7group id.11283)	2021	Kurilshikov A	33462485	European	14306	5645310
ebi-a-GCST90016979	Gut microbiota abundance (genus Clostridium innocuum group id.14397)	2021	Kurilshikov A	33462485	European	14306	5231958
ebi-a-GCST90016980	Gut microbiota abundance (genus Clostridium sensustricto1 id.1873)	2021	Kurilshikov A	33462485	European	14306	5594934
ebi-a-GCST90016981	Gut microbiota abundance (genus Collinsella id.815)	2021	Kurilshikov A	33462485	European	14306	5563963
ebi-a-GCST90016982	Gut microbiota abundance (genus Coprobacter id.949)	2021	Kurilshikov A	33462485	European	14306	5394658
ebi-a-GCST90016983	Gut microbiota abundance (genus Coprococcus1 id.11301)	2021	Kurilshikov A	33462485	European	14306	5649452
ebi-a-GCST90016984	Gut microbiota abundance (genus Coprococcus2 id.11302)	2021	Kurilshikov A	33462485	European	14306	5525173
ebi-a-GCST90016985	Gut microbiota abundance (genus Coprococcus3 id.11303)	2021	Kurilshikov A	33462485	European	14306	5637737
ebi-a-GCST90016986	Gut microbiota abundance (genus Defluviitaleaceae UCG011 id.11287)	2021	Kurilshikov A	33462485	European	14306	5440169
ebi-a-GCST90016987	Gut microbiota abundance (genus Desulfovibrio id.3173)	2021	Kurilshikov A	33462485	European	14306	5459163
ebi-a-GCST90016988	Gut microbiota abundance (genus Dialister id.2183)	2021	Kurilshikov A	33462485	European	14306	5553148
ebi-a-GCST90016989	Gut microbiota abundance (genus Dorea id.1997)	2021	Kurilshikov A	33462485	European	14306	5702812
ebi-a-GCST90016990	Gut microbiota abundance (genus Eggerthella id.819)	2021	Kurilshikov A	33462485	European	14306	5317951
ebi-a-GCST90016991	Gut microbiota abundance (genus Eisenbergiella id.11304)	2021	Kurilshikov A	33462485	European	14306	5348517
ebi-a-GCST90016992	Gut microbiota abundance (genus Enterorhabdus id.820)	2021	Kurilshikov A	33462485	European	14306	5416385
ebi-a-GCST90016993	Gut microbiota abundance (genus Erysipelatoclostridium id.11381)	2021	Kurilshikov A	33462485	European	14306	5478224
ebi-a-GCST90016994	Gut microbiota abundance (genus Erysipelotrichaceae UCG003 id.11384)	2021	Kurilshikov A	33462485	European	14306	563252
ebi-a-GCST90016995	Gut microbiota abundance (genus Escherichia Shigella id.3504)	2021	Kurilshikov A	33462485	European	14306	5537082
ebi-a-GCST90016996	Gut microbiota abundance (genus Eubacterium brachy group id.11296)	2021	Kurilshikov A	33462485	European	14306	5221253
ebi-a-GCST90016997	Gut microbiota abundance (genus Eubacterium coprostanoligenes group id.11375)	2021	Kurilshikov A	33462485	European	14306	5699448
ebi-a-GCST90016998	Gut microbiota abundance (genus Eubacterium eligens group id.14372)	2021	Kurilshikov A	33462485	European	14306	5631614
ebi-a-GCST90016999	Gut microbiota abundance (genus Eubacterium fissicatena group id.14373)	2021	Kurilshikov A	33462485	European	14306	5159588
ebi-a-GCST90017000	Gut microbiota abundance (genus Eubacterium hallii group id.11338)	2021	Kurilshikov A	33462485	European	14306	5686593
ebi-a-GCST90017001	Gut microbiota abundance (genus Eubacterium nodatum group id.11297)	2021	Kurilshikov A	33462485	European	14306	5050598
ebi-a-GCST90017002	Gut microbiota abundance (genus Eubacterium oxidoreducens group id.11339)	2021	Kurilshikov A	33462485	European	14306	5324438
ebi-a-GCST90017003	Gut microbiota abundance (genus Eubacterium rectale group id.14374)	2021	Kurilshikov A	33462485	European	14306	5708381
ebi-a-GCST90017004	Gut microbiota abundance (genus Eubacterium ruminantium group id.11340)	2021	Kurilshikov A	33462485	European	14306	5427661
ebi-a-GCST90017005	Gut microbiota abundance (genus Eubacterium ventriosum group id.11341)	2021	Kurilshikov A	33462485	European	14306	5603754
ebi-a-GCST90017006	Gut microbiota abundance (genus Eubacterium xylanophilum group id.14375)	2021	Kurilshikov A	33462485	European	14306	5543813
ebi-a-GCST90017007	Gut microbiota abundance (genus Faecalibacterium id.2057)	2021	Kurilshikov A	33462485	European	14306	5720140
ebi-a-GCST90017008	Gut microbiota abundance (genus Family XIII AD3011 group id.11293)	2021	Kurilshikov A	33462485	European	14306	5577002
ebi-a-GCST90017009	Gut microbiota abundance (genus Family XIII UCG001 id.11294)	2021	Kurilshikov A	33462485	European	14306	5521084
ebi-a-GCST90017010	Gut microbiota abundance (genus Flavonifractor id.2059)	2021	Kurilshikov A	33462485	European	14306	5510045
ebi-a-GCST90017011	Gut microbiota abundance (genus Fusicatenibacter id.11305)	2021	Kurilshikov A	33462485	European	14306	5697232
ebi-a-GCST90017012	Gut microbiota abundance (genus Gordonibacter id.821)	2021	Kurilshikov A	33462485	European	14306	5165457
ebi-a-GCST90017013	Gut microbiota abundance (genus Haemophilus id.3698)	2021	Kurilshikov A	33462485	European	14306	5481944
ebi-a-GCST90017014	Gut microbiota abundance (genus Holdemanella id.11393)	2021	Kurilshikov A	33462485	European	14306	5421763
ebi-a-GCST90017015	Gut microbiota abundance (genus Holdemania id.2157)	2021	Kurilshikov A	33462485	European	14306	5464928
ebi-a-GCST90017016	Gut microbiota abundance (genus Howardella id.2000)	2021	Kurilshikov A	33462485	European	14306	5174541
ebi-a-GCST90017017	Gut microbiota abundance (genus Hungatella id.11306)	2021	Kurilshikov A	33462485	European	14306	5211608
ebi-a-GCST90017018	Gut microbiota abundance (genus Intestinibacter id.11345)	2021	Kurilshikov A	33462485	European	14306	5535009
ebi-a-GCST90017019	Gut microbiota abundance (genus Intestinimonas id.2062)	2021	Kurilshikov A	33462485	European	14306	5540147
ebi-a-GCST90017020	Gut microbiota abundance (genus Lachnoclostridium id.11308)	2021	Kurilshikov A	33462485	European	14306	5714724
ebi-a-GCST90017029	Gut microbiota abundance (genus Lachnospira id.2004)	2021	Kurilshikov A	33462485	European	14306	462269
ebi-a-GCST90017021	Gut microbiota abundance (genus Lachnospiraceae FCS020 group id.11314)	2021	Kurilshikov A	33462485	European	14306	5547835
ebi-a-GCST90017022	Gut microbiota abundance (genus Lachnospiraceae NC2004 group id.11316)	2021	Kurilshikov A	33462485	European	14306	5369940
ebi-a-GCST90017023	Gut microbiota abundance (genus Lachnospiraceae ND3007 group id.11317)	2021	Kurilshikov A	33462485	European	14306	5629458
ebi-a-GCST90017024	Gut microbiota abundance (genus Lachnospiraceae NK4A136 group id.11319)	2021	Kurilshikov A	33462485	European	14306	5663428
ebi-a-GCST90017025	Gut microbiota abundance (genus Lachnospiraceae UCG001 id.11321)	2021	Kurilshikov A	33462485	European	14306	5482153
ebi-a-GCST90017026	Gut microbiota abundance (genus Lachnospiraceae UCG004 id.11324)	2021	Kurilshikov A	33462485	European	14306	5633244
ebi-a-GCST90017027	Gut microbiota abundance (genus Lachnospiraceae UCG008 id.11328)	2021	Kurilshikov A	33462485	European	14306	5401028
ebi-a-GCST90017028	Gut microbiota abundance (genus Lachnospiraceae UCG010 id.11330)	2021	Kurilshikov A	33462485	European	14306	5565113
ebi-a-GCST90017030	Gut microbiota abundance (genus Lactobacillus id.1837)	2021	Kurilshikov A	33462485	European	14306	5398287
ebi-a-GCST90017031	Gut microbiota abundance (genus Lactococcus id.1851)	2021	Kurilshikov A	33462485	European	14306	5200746
ebi-a-GCST90017032	Gut microbiota abundance (genus Marvinbryantia id.2005)	2021	Kurilshikov A	33462485	European	14306	5507087
ebi-a-GCST90017033	Gut microbiota abundance (genus Methanobrevibacter id.123)	2021	Kurilshikov A	33462485	European	14306	5092705
ebi-a-GCST90017034	Gut microbiota abundance (genus Odoribacter id.952)	2021	Kurilshikov A	33462485	European	14306	5584164
ebi-a-GCST90017035	Gut microbiota abundance (genus Olsenella id.822)	2021	Kurilshikov A	33462485	European	14306	5215565
ebi-a-GCST90017036	Gut microbiota abundance (genus Oscillibacter id.2063)	2021	Kurilshikov A	33462485	European	14306	5450090
ebi-a-GCST90017037	Gut microbiota abundance (genus Oscillospira id.2064)	2021	Kurilshikov A	33462485	European	14306	5487907
ebi-a-GCST90017038	Gut microbiota abundance (genus Oxalobacter id.2978)	2021	Kurilshikov A	33462485	European	14306	5290208
ebi-a-GCST90017039	Gut microbiota abundance (genus Parabacteroides id.954)	2021	Kurilshikov A	33462485	European	14306	5709019
ebi-a-GCST90017040	Gut microbiota abundance (genus Paraprevotella id.962)	2021	Kurilshikov A	33462485	European	14306	5407469
ebi-a-GCST90017041	Gut microbiota abundance (genus Parasutterella id.2892)	2021	Kurilshikov A	33462485	European	14306	5512811
ebi-a-GCST90017042	Gut microbiota abundance (genus Peptococcus id.2037)	2021	Kurilshikov A	33462485	European	14306	5350051
ebi-a-GCST90017043	Gut microbiota abundance (genus Phascolarctobacterium id.2168)	2021	Kurilshikov A	33462485	European	14306	5509695
ebi-a-GCST90017044	Gut microbiota abundance (genus Prevotella7 id.11182)	2021	Kurilshikov A	33462485	European	14306	5089245
ebi-a-GCST90017045	Gut microbiota abundance (genus Prevotella9 id.11183)	2021	Kurilshikov A	33462485	European	14306	5535200
ebi-a-GCST90017046	Gut microbiota abundance (genus Rikenellaceae RC9 gut group id.11191)	2021	Kurilshikov A	33462485	European	14306	4945903
ebi-a-GCST90017047	Gut microbiota abundance (genus Romboutsia id.11347)	2021	Kurilshikov A	33462485	European	14306	5594534
ebi-a-GCST90017048	Gut microbiota abundance (genus Roseburia id.2012)	2021	Kurilshikov A	33462485	European	14306	5712148
ebi-a-GCST90017049	Gut microbiota abundance (genus Ruminiclostridium5 id.11355)	2021	Kurilshikov A	33462485	European	14306	5653350
ebi-a-GCST90017050	Gut microbiota abundance (genus Ruminiclostridium6 id.11356)	2021	Kurilshikov A	33462485	European	14306	5557669
ebi-a-GCST90017051	Gut microbiota abundance (genus Ruminiclostridium9 id.11357)	2021	Kurilshikov A	33462485	European	14306	5649657
ebi-a-GCST90017052	Gut microbiota abundance (genus Ruminococcaceae NK4A214 group id.11358)	2021	Kurilshikov A	33462485	European	14306	5616365
ebi-a-GCST90017053	Gut microbiota abundance (genus Ruminococcaceae UCG002 id.11360)	2021	Kurilshikov A	33462485	European	14306	5694947
ebi-a-GCST90017054	Gut microbiota abundance (genus Ruminococcaceae UCG003 id.11361)	2021	Kurilshikov A	33462485	European	14306	5624730
ebi-a-GCST90017055	Gut microbiota abundance (genus Ruminococcaceae UCG004 id.11362)	2021	Kurilshikov A	33462485	European	14306	5478416
ebi-a-GCST90017056	Gut microbiota abundance (genus Ruminococcaceae UCG005 id.11363)	2021	Kurilshikov A	33462485	European	14306	5638483
ebi-a-GCST90017057	Gut microbiota abundance (genus Ruminococcaceae UCG009 id.11366)	2021	Kurilshikov A	33462485	European	14306	5418432
ebi-a-GCST90017058	Gut microbiota abundance (genus Ruminococcaceae UCG010 id.11367)	2021	Kurilshikov A	33462485	European	14306	5545122
ebi-a-GCST90017059	Gut microbiota abundance (genus Ruminococcaceae UCG011 id.11368)	2021	Kurilshikov A	33462485	European	14306	5176480
ebi-a-GCST90017060	Gut microbiota abundance (genus Ruminococcaceae UCG013 id.11370)	2021	Kurilshikov A	33462485	European	14306	5642029
ebi-a-GCST90017061	Gut microbiota abundance (genus Ruminococcaceae UCG014 id.11371)	2021	Kurilshikov A	33462485	European	14306	5582406
ebi-a-GCST90017064	Gut microbiota abundance (genus Ruminococcus gauvreauii group id.11342)	2021	Kurilshikov A	33462485	European	14306	5572328
ebi-a-GCST90017065	Gut microbiota abundance (genus Ruminococcus gnavus group id.14376)	2021	Kurilshikov A	33462485	European	14306	5381061
ebi-a-GCST90017066	Gut microbiota abundance (genus Ruminococcus torques group id.14377)	2021	Kurilshikov A	33462485	European	14306	5709224
ebi-a-GCST90017062	Gut microbiota abundance (genus Ruminococcus1 id.11373)	2021	Kurilshikov A	33462485	European	14306	5653204
ebi-a-GCST90017063	Gut microbiota abundance (genus Ruminococcus2 id.11374)	2021	Kurilshikov A	33462485	European	14306	5619774
ebi-a-GCST90017067	Gut microbiota abundance (genus Sellimonas id.14369)	2021	Kurilshikov A	33462485	European	14306	4950440
ebi-a-GCST90017068	Gut microbiota abundance (genus Senegalimassilia id.11160)	2021	Kurilshikov A	33462485	European	14306	5398286
ebi-a-GCST90017069	Gut microbiota abundance (genus Slackia id.825)	2021	Kurilshikov A	33462485	European	14306	5369110
ebi-a-GCST90017070	Gut microbiota abundance (genus Streptococcus id.1853)	2021	Kurilshikov A	33462485	European	14306	5643866
ebi-a-GCST90017071	Gut microbiota abundance (genus Subdoligranulum id.2070)	2021	Kurilshikov A	33462485	European	14306	5708796
ebi-a-GCST90017072	Gut microbiota abundance (genus Sutterella id.2896)	2021	Kurilshikov A	33462485	European	14306	5586151
ebi-a-GCST90017073	Gut microbiota abundance (genus Terrisporobacter id.11348)	2021	Kurilshikov A	33462485	European	14306	5391104
ebi-a-GCST90017074	Gut microbiota abundance (genus Turicibacter id.2162)	2021	Kurilshikov A	33462485	European	14306	5459137
ebi-a-GCST90017075	Gut microbiota abundance (genus Tyzzerella3 id.11335)	2021	Kurilshikov A	33462485	European	14306	5326934
ebi-a-GCST90017088	Gut microbiota abundance (genus Veillonella id.2198)	2021	Kurilshikov A	33462485	European	14306	5486191
ebi-a-GCST90017089	Gut microbiota abundance (genus Victivallis id.2256)	2021	Kurilshikov A	33462485	Mixed	1531	4291501
ebi-a-GCST90017090	Gut microbiota abundance (order Actinomycetales id.420)	2021	Kurilshikov A	33462485	European	14306	5424038
ebi-a-GCST90017091	Gut microbiota abundance (order Bacillales id.1674)	2021	Kurilshikov A	33462485	European	14306	4738158
ebi-a-GCST90017092	Gut microbiota abundance (order Bacteroidales id.913)	2021	Kurilshikov A	33462485	European	14306	5729267
ebi-a-GCST90017093	Gut microbiota abundance (order Bifidobacteriales id.432)	2021	Kurilshikov A	33462485	European	14306	5668532
ebi-a-GCST90017094	Gut microbiota abundance (order Burkholderiales id.2874)	2021	Kurilshikov A	33462485	European	14306	5707170
ebi-a-GCST90017095	Gut microbiota abundance (order Clostridiales id.1863)	2021	Kurilshikov A	33462485	European	14306	5729268
ebi-a-GCST90017096	Gut microbiota abundance (order Coriobacteriales id.810)	2021	Kurilshikov A	33462485	European	14306	5698092
ebi-a-GCST90017097	Gut microbiota abundance (order Desulfovibrionales id.3156)	2021	Kurilshikov A	33462485	European	14306	5616504
ebi-a-GCST90017098	Gut microbiota abundance (order Enterobacteriales id.3468)	2021	Kurilshikov A	33462485	European	14306	5598485
ebi-a-GCST90017099	Gut microbiota abundance (order Erysipelotrichales id.2148)	2021	Kurilshikov A	33462485	European	14306	5720820
ebi-a-GCST90017100	Gut microbiota abundance (order Gastranaerophilales id.1591)	2021	Kurilshikov A	33462485	European	14306	5355169
ebi-a-GCST90017101	Gut microbiota abundance (order Lactobacillales id.1800)	2021	Kurilshikov A	33462485	European	14306	5662756
ebi-a-GCST90017102	Gut microbiota abundance (order Methanobacteriales id.120)	2021	Kurilshikov A	33462485	European	14306	5118613
ebi-a-GCST90017103	Gut microbiota abundance (order Mollicutes RF9 id.11579)	2021	Kurilshikov A	33462485	European	14306	5488779
ebi-a-GCST90017104	Gut microbiota abundance (order NB1n id.3953)	2021	Kurilshikov A	33462485	European	14306	5316331
ebi-a-GCST90017105	Gut microbiota abundance (order Pasteurellales id.3688)	2021	Kurilshikov A	33462485	European	14306	5491834
ebi-a-GCST90017106	Gut microbiota abundance (order Rhodospirillales id.2667)	2021	Kurilshikov A	33462485	European	14306	5447392
ebi-a-GCST90017107	Gut microbiota abundance (order Selenomonadales id.2165)	2021	Kurilshikov A	33462485	European	14306	5721008
ebi-a-GCST90017108	Gut microbiota abundance (order Verrucomicrobiales id.4030)	2021	Kurilshikov A	33462485	European	14306	5518011
ebi-a-GCST90017109	Gut microbiota abundance (order Victivallales id.2254)	2021	Kurilshikov A	33462485	European	14306	5282234
ebi-a-GCST90017110	Gut microbiota abundance (phylum Actinobacteria id.400)	2021	Kurilshikov A	33462485	European	14306	5706452
ebi-a-GCST90017111	Gut microbiota abundance (phylum Bacteroidetes id.905)	2021	Kurilshikov A	33462485	European	14306	5729267
ebi-a-GCST90017112	Gut microbiota abundance (phylum Cyanobacteria id.1500)	2021	Kurilshikov A	33462485	European	14306	5403633
ebi-a-GCST90017113	Gut microbiota abundance (phylum Euryarchaeota id.55)	2021	Kurilshikov A	33462485	European	14306	5165248
ebi-a-GCST90017114	Gut microbiota abundance (phylum Firmicutes id.1672)	2021	Kurilshikov A	33462485	European	14306	5729268
ebi-a-GCST90017115	Gut microbiota abundance (phylum Lentisphaerae id.2238)	2021	Kurilshikov A	33462485	European	14306	5282630
ebi-a-GCST90017116	Gut microbiota abundance (phylum Proteobacteria id.2375)	2021	Kurilshikov A	33462485	European	14306	5728442
ebi-a-GCST90017117	Gut microbiota abundance (phylum Tenericutes id.3919)	2021	Kurilshikov A	33462485	European	14306	5510407
ebi-a-GCST90017118	Gut microbiota abundance (phylum Verrucomicrobia id.3982)	2021	Kurilshikov A	33462485	European	14306	5530329

## Sheet: Suppl. Table 3
Supplementary Table 3. Two sample MR results of causal effects of gut microbes on meningioma
Outcome	Exposure	Method	nsnp	b	se	p value	lo_ci	up_ci	or	or_lci95	or_uci95
meningioma	phylum Actinobacteriaphylum Actinobacteria|| id:ebi-a-GCST90017110	Inverse variance weighted	14	0.0130893	0.216941	0.951888	-0.412115	0.438294	1.01318	0.662248	1.55006
meningioma	phylum Actinobacteriaphylum Actinobacteria|| id:ebi-a-GCST90017110	MR Egger	14	0.0228745	0.934448	0.980873	-1.80864	1.85439	1.02314	0.163876	6.38782
meningioma	phylum Actinobacteriaphylum Actinobacteria|| id:ebi-a-GCST90017110	Weighted median	14	0.116603	0.30446	0.701732	-0.480138	0.713344	1.12367	0.618698	2.0408
meningioma	phylum Actinobacteriaphylum Actinobacteria|| id:ebi-a-GCST90017110	Weighted mode	14	0.32733	0.506274	0.529175	-0.664967	1.31963	1.38726	0.51429	3.74203
meningioma	phylum Bacteroidetesphylum Bacteroidetes|| id:ebi-a-GCST90017111	Inverse variance weighted	10	-0.230805	0.255482	0.366309	-0.73155	0.26994	0.793894	0.481163	1.30989
meningioma	phylum Bacteroidetesphylum Bacteroidetes|| id:ebi-a-GCST90017111	MR Egger	10	0.131056	0.581308	0.827282	-1.00831	1.27042	1.14003	0.364836	3.56234
meningioma	phylum Bacteroidetesphylum Bacteroidetes|| id:ebi-a-GCST90017111	Weighted median	10	0.150669	0.353562	0.670001	-0.542312	0.843651	1.16261	0.581403	2.32484
meningioma	phylum Bacteroidetesphylum Bacteroidetes|| id:ebi-a-GCST90017111	Weighted mode	10	0.22614	0.553859	0.692598	-0.859424	1.3117	1.25375	0.423406	3.71249
meningioma	phylum Cyanobacteriaphylum Cyanobacteria|| id:ebi-a-GCST90017112	Inverse variance weighted	8	0.00450732	0.204221	0.982391	-0.395765	0.40478	1.00452	0.673165	1.49897
meningioma	phylum Cyanobacteriaphylum Cyanobacteria|| id:ebi-a-GCST90017112	MR Egger	8	-0.221794	0.781867	0.786196	-1.75425	1.31067	0.80108	0.173036	3.70864
meningioma	phylum Cyanobacteriaphylum Cyanobacteria|| id:ebi-a-GCST90017112	Weighted median	8	-0.141538	0.242284	0.559098	-0.616416	0.333339	0.868022	0.539876	1.39562
meningioma	phylum Cyanobacteriaphylum Cyanobacteria|| id:ebi-a-GCST90017112	Weighted mode	8	-0.266448	0.351047	0.472625	-0.9545	0.421603	0.766096	0.385005	1.5244
meningioma	phylum Euryarchaeotaphylum Euryarchaeota|| id:ebi-a-GCST90017113	Inverse variance weighted	11	-0.0364872	0.113412	0.747663	-0.258775	0.1858	0.96417	0.771997	1.20418
meningioma	phylum Euryarchaeotaphylum Euryarchaeota|| id:ebi-a-GCST90017113	MR Egger	11	-0.217482	0.501932	0.675003	-1.20127	0.766304	0.804542	0.300812	2.1518
meningioma	phylum Euryarchaeotaphylum Euryarchaeota|| id:ebi-a-GCST90017113	Weighted median	11	0.0720815	0.159088	0.650483	-0.239732	0.383894	1.07474	0.786839	1.46799
meningioma	phylum Euryarchaeotaphylum Euryarchaeota|| id:ebi-a-GCST90017113	Weighted mode	11	0.164836	0.246334	0.518546	-0.317979	0.647651	1.1792	0.727618	1.91105
meningioma	phylum Firmicutesphylum Firmicutes|| id:ebi-a-GCST90017114	Inverse variance weighted	15	-0.179614	0.189745	0.343841	-0.551514	0.192287	0.835593	0.576077	1.21202
meningioma	phylum Firmicutesphylum Firmicutes|| id:ebi-a-GCST90017114	MR Egger	15	-0.433566	0.441541	0.344053	-1.29899	0.431855	0.648194	0.272808	1.54011
meningioma	phylum Firmicutesphylum Firmicutes|| id:ebi-a-GCST90017114	Weighted median	15	-0.210262	0.250464	0.401194	-0.701172	0.280648	0.810372	0.496004	1.32399
meningioma	phylum Firmicutesphylum Firmicutes|| id:ebi-a-GCST90017114	Weighted mode	15	-0.181856	0.368882	0.62966	-0.904864	0.541152	0.833721	0.404597	1.71799
meningioma	phylum Lentisphaeraephylum Lentisphaerae|| id:ebi-a-GCST90017115	Inverse variance weighted	9	-0.155791	0.138848	0.26185	-0.427933	0.11635	0.855738	0.651855	1.12339
meningioma	phylum Lentisphaeraephylum Lentisphaerae|| id:ebi-a-GCST90017115	MR Egger	9	-0.0443167	0.528788	0.935555	-1.08074	0.992108	0.956651	0.339344	2.69691
meningioma	phylum Lentisphaeraephylum Lentisphaerae|| id:ebi-a-GCST90017115	Weighted median	9	-0.13158	0.183327	0.472921	-0.490901	0.227741	0.876709	0.612075	1.25576
meningioma	phylum Lentisphaeraephylum Lentisphaerae|| id:ebi-a-GCST90017115	Weighted mode	9	-0.136728	0.293628	0.653879	-0.712239	0.438782	0.872207	0.490545	1.55082
meningioma	phylum Proteobacteriaphylum Proteobacteria|| id:ebi-a-GCST90017116	Inverse variance weighted	12	0.0195463	0.223077	0.930178	-0.417685	0.456778	1.01974	0.658569	1.57898
meningioma	phylum Proteobacteriaphylum Proteobacteria|| id:ebi-a-GCST90017116	MR Egger	12	-0.484308	0.622288	0.45443	-1.70399	0.735377	0.616123	0.181956	2.08627
meningioma	phylum Proteobacteriaphylum Proteobacteria|| id:ebi-a-GCST90017116	Weighted median	12	-0.0510684	0.306066	0.867485	-0.650959	0.548822	0.950214	0.521546	1.73121
meningioma	phylum Proteobacteriaphylum Proteobacteria|| id:ebi-a-GCST90017116	Weighted mode	12	0.0875645	0.412647	0.83583	-0.721223	0.896352	1.09151	0.486157	2.45065
meningioma	phylum Tenericutesphylum Tenericutes|| id:ebi-a-GCST90017117	Inverse variance weighted	12	-0.0437869	0.214495	0.838245	-0.464197	0.376624	0.957158	0.62864	1.45736
meningioma	phylum Tenericutesphylum Tenericutes|| id:ebi-a-GCST90017117	MR Egger	12	-0.792417	0.724749	0.299871	-2.21293	0.628092	0.452749	0.10938	1.87403
meningioma	phylum Tenericutesphylum Tenericutes|| id:ebi-a-GCST90017117	Weighted median	12	-0.139794	0.245782	0.569511	-0.621527	0.341939	0.869537	0.537124	1.40767
meningioma	phylum Tenericutesphylum Tenericutes|| id:ebi-a-GCST90017117	Weighted mode	12	-0.18251	0.309413	0.567204	-0.788959	0.423939	0.833176	0.454318	1.52797
meningioma	phylum Verrucomicrobiaphylum Verrucomicrobia|| id:ebi-a-GCST90017118	Inverse variance weighted	12	-0.00456869	0.224742	0.983781	-0.445063	0.435925	0.995442	0.640784	1.54639
meningioma	phylum Verrucomicrobiaphylum Verrucomicrobia|| id:ebi-a-GCST90017118	MR Egger	12	0.508695	0.594575	0.412271	-0.656672	1.67406	1.66312	0.518574	5.33379
meningioma	phylum Verrucomicrobiaphylum Verrucomicrobia|| id:ebi-a-GCST90017118	Weighted median	12	0.363705	0.270898	0.179405	-0.167255	0.894666	1.43865	0.845984	2.44652
meningioma	phylum Verrucomicrobiaphylum Verrucomicrobia|| id:ebi-a-GCST90017118	Weighted mode	12	0.571302	0.397537	0.178518	-0.207871	1.35047	1.77057	0.812312	3.85926
meningioma	class Actinobacteria|| id:ebi-a-GCST90016908	Inverse variance weighted	14	-0.174484	0.211305	0.40895	-0.588642	0.239674	0.83989	0.55508	1.27084
meningioma	class Actinobacteria|| id:ebi-a-GCST90016908	MR Egger	14	-0.267047	0.620345	0.674476	-1.48292	0.94883	0.765637	0.226973	2.58269
meningioma	class Actinobacteria|| id:ebi-a-GCST90016908	Weighted median	14	0.103967	0.287395	0.717534	-0.459327	0.667261	1.10956	0.631709	1.94889
meningioma	class Actinobacteria|| id:ebi-a-GCST90016908	Weighted mode	14	0.449041	0.382759	0.261776	-0.301167	1.19925	1.56681	0.739954	3.31762
meningioma	class Alphaproteobacteria|| id:ebi-a-GCST90016909	Inverse variance weighted	6	-0.112943	0.23235	0.626905	-0.56835	0.342464	0.893202	0.56646	1.40841
meningioma	class Alphaproteobacteria|| id:ebi-a-GCST90016909	MR Egger	6	-0.645955	0.814208	0.471976	-2.2418	0.949892	0.524162	0.106267	2.58543
meningioma	class Alphaproteobacteria|| id:ebi-a-GCST90016909	Weighted median	6	-0.236508	0.28528	0.407082	-0.795656	0.32264	0.78938	0.451285	1.38077
meningioma	class Alphaproteobacteria|| id:ebi-a-GCST90016909	Weighted mode	6	-0.256839	0.4196	0.567231	-1.07925	0.565577	0.773493	0.339849	1.76046
meningioma	class Bacilli|| id:ebi-a-GCST90016910	Inverse variance weighted	18	-0.0400446	0.180613	0.824536	-0.394046	0.313957	0.960747	0.674323	1.36883
meningioma	class Bacilli|| id:ebi-a-GCST90016910	MR Egger	18	-0.202628	0.503467	0.692668	-1.18942	0.784168	0.816582	0.304396	2.19058
meningioma	class Bacilli|| id:ebi-a-GCST90016910	Weighted median	18	-0.218831	0.24132	0.364509	-0.691818	0.254156	0.803458	0.500665	1.28937
meningioma	class Bacilli|| id:ebi-a-GCST90016910	Weighted mode	18	-0.349198	0.363233	0.349846	-1.06113	0.362739	0.705253	0.346063	1.43726
meningioma	class Bacteroidia|| id:ebi-a-GCST90016911	Inverse variance weighted	13	-0.0513488	0.221425	0.816614	-0.485341	0.382644	0.949947	0.615487	1.46616
meningioma	class Bacteroidia|| id:ebi-a-GCST90016911	MR Egger	13	-0.120419	0.464954	0.800425	-1.03173	0.790891	0.886549	0.35639	2.20536
meningioma	class Bacteroidia|| id:ebi-a-GCST90016911	Weighted median	13	0.105426	0.293559	0.719498	-0.46995	0.680802	1.11118	0.625033	1.97546
meningioma	class Bacteroidia|| id:ebi-a-GCST90016911	Weighted mode	13	0.14542	0.426213	0.738859	-0.689957	0.980797	1.15653	0.501598	2.66658
meningioma	class Betaproteobacteria|| id:ebi-a-GCST90016912	Inverse variance weighted	10	0.260718	0.281755	0.354791	-0.291522	0.812959	1.29786	0.747126	2.25457
meningioma	class Betaproteobacteria|| id:ebi-a-GCST90016912	MR Egger	10	0.993699	0.907395	0.305338	-0.784794	2.77219	2.70121	0.456214	15.9937
meningioma	class Betaproteobacteria|| id:ebi-a-GCST90016912	Weighted median	10	-0.048274	0.35516	0.891883	-0.744387	0.647839	0.952873	0.475025	1.91141
meningioma	class Betaproteobacteria|| id:ebi-a-GCST90016912	Weighted mode	10	-0.254598	0.4956	0.619824	-1.22597	0.716779	0.775228	0.293472	2.04783
meningioma	class Clostridia|| id:ebi-a-GCST90016913	Inverse variance weighted	11	-0.00461836	0.22347	0.983512	-0.442619	0.433382	0.995392	0.642352	1.54247
meningioma	class Clostridia|| id:ebi-a-GCST90016913	MR Egger	11	-0.710973	0.585648	0.255645	-1.85884	0.436898	0.491166	0.155853	1.5479
meningioma	class Clostridia|| id:ebi-a-GCST90016913	Weighted median	11	0.142952	0.304786	0.639052	-0.454428	0.740333	1.15367	0.634811	2.09663
meningioma	class Clostridia|| id:ebi-a-GCST90016913	Weighted mode	11	0.283479	0.488411	0.574483	-0.673806	1.24077	1.32774	0.509764	3.45826
meningioma	class Coriobacteriia|| id:ebi-a-GCST90016914	Inverse variance weighted	14	0.246234	0.252717	0.329884	-0.249091	0.741559	1.2792	0.779509	2.09921
meningioma	class Coriobacteriia|| id:ebi-a-GCST90016914	MR Egger	14	0.240364	1.07547	0.826908	-1.86756	2.34828	1.27171	0.154501	10.4676
meningioma	class Coriobacteriia|| id:ebi-a-GCST90016914	Weighted median	14	-0.00704621	0.302525	0.981418	-0.599996	0.585904	0.992979	0.548814	1.79661
meningioma	class Coriobacteriia|| id:ebi-a-GCST90016914	Weighted mode	14	-0.00446537	0.523519	0.993324	-1.03056	1.02163	0.995545	0.356807	2.77772
meningioma	class Deltaproteobacteria|| id:ebi-a-GCST90016915	Inverse variance weighted	12	-0.0404157	0.241252	0.866957	-0.513269	0.432437	0.96039	0.598536	1.54101
meningioma	class Deltaproteobacteria|| id:ebi-a-GCST90016915	MR Egger	12	1.91273	1.01499	0.0888672	-0.0766601	3.90211	6.77152	0.926205	49.5069
meningioma	class Deltaproteobacteria|| id:ebi-a-GCST90016915	Weighted median	12	0.24955	0.319642	0.43497	-0.376949	0.876049	1.28345	0.685951	2.40139
meningioma	class Deltaproteobacteria|| id:ebi-a-GCST90016915	Weighted mode	12	0.39738	0.497071	0.440955	-0.576879	1.37164	1.48792	0.561649	3.94181
meningioma	class Erysipelotrichia|| id:ebi-a-GCST90016916	Inverse variance weighted	13	-0.164934	0.232874	0.478789	-0.621367	0.2915	0.84795	0.537209	1.33843
meningioma	class Erysipelotrichia|| id:ebi-a-GCST90016916	MR Egger	13	0.30878	1.00821	0.765122	-1.66732	2.28488	1.36176	0.188752	9.82452
meningioma	class Erysipelotrichia|| id:ebi-a-GCST90016916	Weighted median	13	-0.150195	0.312774	0.631082	-0.763232	0.462842	0.86054	0.466157	1.58858
meningioma	class Erysipelotrichia|| id:ebi-a-GCST90016916	Weighted mode	13	-0.0604874	0.513548	0.908188	-1.06704	0.946067	0.941306	0.344025	2.57556
meningioma	class Gammaproteobacteria|| id:ebi-a-GCST90016917	Inverse variance weighted	6	0.201743	0.319329	0.527536	-0.424141	0.827627	1.22353	0.654331	2.28788
meningioma	class Gammaproteobacteria|| id:ebi-a-GCST90016917	MR Egger	6	1.05142	0.965005	0.337155	-0.839992	2.94283	2.86171	0.431714	18.9694
meningioma	class Gammaproteobacteria|| id:ebi-a-GCST90016917	Weighted median	6	0.279682	0.41361	0.498916	-0.530994	1.09036	1.32271	0.58802	2.97534
meningioma	class Gammaproteobacteria|| id:ebi-a-GCST90016917	Weighted mode	6	0.373183	0.571861	0.542837	-0.747664	1.49403	1.45235	0.473471	4.45502
meningioma	class Lentisphaeria|| id:ebi-a-GCST90016918	Inverse variance weighted	8	-0.228991	0.148273	0.122496	-0.519606	0.0616251	0.795336	0.594755	1.06356
meningioma	class Lentisphaeria|| id:ebi-a-GCST90016918	MR Egger	8	-0.18955	0.5274	0.731603	-1.22325	0.844154	0.827331	0.294271	2.32601
meningioma	class Lentisphaeria|| id:ebi-a-GCST90016918	Weighted median	8	-0.198212	0.189877	0.296533	-0.570371	0.173947	0.820196	0.565316	1.18999
meningioma	class Lentisphaeria|| id:ebi-a-GCST90016918	Weighted mode	8	-0.149147	0.279689	0.61036	-0.697338	0.399044	0.861443	0.497909	1.4904
meningioma	class Melainabacteria|| id:ebi-a-GCST90016919	Inverse variance weighted	10	-0.202207	0.149499	0.176195	-0.495225	0.0908112	0.816926	0.609434	1.09506
meningioma	class Melainabacteria|| id:ebi-a-GCST90016919	MR Egger	10	0.471721	0.452841	0.328009	-0.415848	1.35929	1.60275	0.659781	3.89343
meningioma	class Melainabacteria|| id:ebi-a-GCST90016919	Weighted median	10	-0.254314	0.190171	0.181128	-0.627049	0.118421	0.775448	0.534166	1.12572
meningioma	class Melainabacteria|| id:ebi-a-GCST90016919	Weighted mode	10	-0.177322	0.280658	0.543226	-0.727412	0.372768	0.83751	0.483158	1.45175
meningioma	class Methanobacteria|| id:ebi-a-GCST90016920	Inverse variance weighted	9	-0.00126212	0.152437	0.993394	-0.300039	0.297514	0.998739	0.74079	1.34651
meningioma	class Methanobacteria|| id:ebi-a-GCST90016920	MR Egger	9	-0.413732	0.620909	0.526542	-1.63071	0.80325	0.661178	0.19579	2.23278
meningioma	class Methanobacteria|| id:ebi-a-GCST90016920	Weighted median	9	-0.0428626	0.188004	0.819655	-0.41135	0.325625	0.958043	0.662755	1.3849
meningioma	class Methanobacteria|| id:ebi-a-GCST90016920	Weighted mode	9	-0.220886	0.312692	0.499992	-0.833762	0.391991	0.801808	0.434412	1.47992
meningioma	class Mollicutes|| id:ebi-a-GCST90016921	Inverse variance weighted	12	-0.0437869	0.214495	0.838245	-0.464197	0.376624	0.957158	0.62864	1.45736
meningioma	class Mollicutes|| id:ebi-a-GCST90016921	MR Egger	12	-0.792417	0.724749	0.299871	-2.21293	0.628092	0.452749	0.10938	1.87403
meningioma	class Mollicutes|| id:ebi-a-GCST90016921	Weighted median	12	-0.139794	0.2513	0.578018	-0.632343	0.352755	0.869537	0.531346	1.42298
meningioma	class Mollicutes|| id:ebi-a-GCST90016921	Weighted mode	12	-0.18251	0.329922	0.591198	-0.829157	0.464137	0.833176	0.436417	1.59064
meningioma	class Negativicutes|| id:ebi-a-GCST90016922	Inverse variance weighted	12	0.0338799	0.271957	0.900858	-0.499157	0.566916	1.03446	0.607042	1.76282
meningioma	class Negativicutes|| id:ebi-a-GCST90016922	MR Egger	12	-0.332502	0.975974	0.740388	-2.24541	1.58041	0.717127	0.105884	4.85693
meningioma	class Negativicutes|| id:ebi-a-GCST90016922	Weighted median	12	0.426291	0.335153	0.203397	-0.230608	1.08319	1.53157	0.794051	2.95409
meningioma	class Negativicutes|| id:ebi-a-GCST90016922	Weighted mode	12	0.745913	0.605753	0.243857	-0.441362	1.93319	2.10837	0.64316	6.91151
meningioma	class Verrucomicrobiae|| id:ebi-a-GCST90016923	Inverse variance weighted	11	0.0227807	0.194719	0.906866	-0.358868	0.404429	1.02304	0.698467	1.49845
meningioma	class Verrucomicrobiae|| id:ebi-a-GCST90016923	MR Egger	11	0.840513	0.659493	0.234413	-0.452093	2.13312	2.31756	0.636295	8.44115
meningioma	class Verrucomicrobiae|| id:ebi-a-GCST90016923	Weighted median	11	0.269942	0.273879	0.324318	-0.266861	0.806744	1.30989	0.76578	2.2406
meningioma	class Verrucomicrobiae|| id:ebi-a-GCST90016923	Weighted mode	11	0.526107	0.42157	0.240472	-0.30017	1.35238	1.69233	0.740693	3.86663
meningioma	order Actinomycetales|| id:ebi-a-GCST90017090	Inverse variance weighted	4	-0.146385	0.245231	0.550557	-0.627037	0.334268	0.863825	0.534172	1.39692
meningioma	order Actinomycetales|| id:ebi-a-GCST90017090	MR Egger	4	0.348219	0.535155	0.582015	-0.700685	1.39712	1.41654	0.496245	4.04355
meningioma	order Actinomycetales|| id:ebi-a-GCST90017090	Weighted median	4	-0.0153192	0.296805	0.958837	-0.597058	0.566419	0.984798	0.550429	1.76195
meningioma	order Actinomycetales|| id:ebi-a-GCST90017090	Weighted mode	4	0.0594859	0.321199	0.864886	-0.570065	0.689037	1.06129	0.565489	1.9918
meningioma	order Bacillales|| id:ebi-a-GCST90017091	Inverse variance weighted	8	0.0557059	0.142699	0.696262	-0.223985	0.335397	1.05729	0.799327	1.3985
meningioma	order Bacillales|| id:ebi-a-GCST90017091	MR Egger	8	0.205327	0.61892	0.751359	-1.00776	1.41841	1.22793	0.365037	4.13055
meningioma	order Bacillales|| id:ebi-a-GCST90017091	Weighted median	8	0.109276	0.16398	0.505158	-0.212125	0.430676	1.11547	0.808863	1.5383
meningioma	order Bacillales|| id:ebi-a-GCST90017091	Weighted mode	8	0.162354	0.225226	0.494368	-0.27909	0.603798	1.17628	0.756472	1.82905
meningioma	order Bacteroidales|| id:ebi-a-GCST90017092	Inverse variance weighted	13	-0.0513488	0.221425	0.816614	-0.485341	0.382644	0.949947	0.615487	1.46616
meningioma	order Bacteroidales|| id:ebi-a-GCST90017092	MR Egger	13	-0.120419	0.464954	0.800425	-1.03173	0.790891	0.886549	0.35639	2.20536
meningioma	order Bacteroidales|| id:ebi-a-GCST90017092	Weighted median	13	0.105426	0.308863	0.732851	-0.499946	0.710798	1.11118	0.606564	2.03561
meningioma	order Bacteroidales|| id:ebi-a-GCST90017092	Weighted mode	13	0.14542	0.387792	0.714208	-0.614653	0.905493	1.15653	0.540828	2.47315
meningioma	order Bifidobacteriales|| id:ebi-a-GCST90017093	Inverse variance weighted	11	0.112146	0.196862	0.568903	-0.273704	0.497995	1.11868	0.760557	1.64542
meningioma	order Bifidobacteriales|| id:ebi-a-GCST90017093	MR Egger	11	0.39378	0.670296	0.571329	-0.919999	1.70756	1.48257	0.398519	5.51549
meningioma	order Bifidobacteriales|| id:ebi-a-GCST90017093	Weighted median	11	0.354611	0.268182	0.186077	-0.171027	0.880248	1.42563	0.842799	2.4115
meningioma	order Bifidobacteriales|| id:ebi-a-GCST90017093	Weighted mode	11	0.441175	0.338934	0.222221	-0.223136	1.10549	1.55453	0.800006	3.02069
meningioma	order Burkholderiales|| id:ebi-a-GCST90017094	Inverse variance weighted	10	0.355321	0.27624	0.198347	-0.186109	0.896751	1.42664	0.830183	2.45163
meningioma	order Burkholderiales|| id:ebi-a-GCST90017094	MR Egger	10	0.944692	0.899628	0.32436	-0.818579	2.70796	2.57202	0.441058	14.9987
meningioma	order Burkholderiales|| id:ebi-a-GCST90017094	Weighted median	10	0.277948	0.342504	0.417068	-0.393359	0.949256	1.32042	0.674786	2.58379
meningioma	order Burkholderiales|| id:ebi-a-GCST90017094	Weighted mode	10	-0.0683013	0.5595	0.905521	-1.16492	1.02832	0.933979	0.311947	2.79636
meningioma	order Clostridiales|| id:ebi-a-GCST90017095	Inverse variance weighted	12	-0.0590691	0.218734	0.787122	-0.487787	0.369649	0.942642	0.613984	1.44723
meningioma	order Clostridiales|| id:ebi-a-GCST90017095	MR Egger	12	-0.509481	0.576114	0.397276	-1.63867	0.619703	0.600807	0.194239	1.85838
meningioma	order Clostridiales|| id:ebi-a-GCST90017095	Weighted median	12	0.137932	0.306134	0.652305	-0.462089	0.737954	1.1479	0.629966	2.09165
meningioma	order Clostridiales|| id:ebi-a-GCST90017095	Weighted mode	12	0.28218	0.470552	0.56087	-0.640102	1.20446	1.32602	0.527239	3.33496
meningioma	order Coriobacteriales|| id:ebi-a-GCST90017096	Inverse variance weighted	14	0.246234	0.252717	0.329884	-0.249091	0.741559	1.2792	0.779509	2.09921
meningioma	order Coriobacteriales|| id:ebi-a-GCST90017096	MR Egger	14	0.240364	1.07547	0.826908	-1.86756	2.34828	1.27171	0.154501	10.4676
meningioma	order Coriobacteriales|| id:ebi-a-GCST90017096	Weighted median	14	-0.00704621	0.312482	0.98201	-0.61951	0.605418	0.992979	0.538208	1.83202
meningioma	order Coriobacteriales|| id:ebi-a-GCST90017096	Weighted mode	14	-0.00446537	0.482542	0.992757	-0.950248	0.941318	0.995545	0.386645	2.56336
meningioma	order Desulfovibrionales|| id:ebi-a-GCST90017097	Inverse variance weighted	11	-0.0583355	0.264234	0.82527	-0.576234	0.459563	0.943333	0.562011	1.58338
meningioma	order Desulfovibrionales|| id:ebi-a-GCST90017097	MR Egger	11	2.10183	0.993778	0.0635526	0.154027	4.04964	8.18114	1.16652	57.3766
meningioma	order Desulfovibrionales|| id:ebi-a-GCST90017097	Weighted median	11	0.314582	0.329895	0.340295	-0.332012	0.961176	1.36969	0.717479	2.61477
meningioma	order Desulfovibrionales|| id:ebi-a-GCST90017097	Weighted mode	11	0.4898	0.517723	0.366414	-0.524937	1.50454	1.63199	0.591592	4.50207
meningioma	order Enterobacteriales|| id:ebi-a-GCST90017098	Inverse variance weighted	7	0.418604	0.279548	0.134281	-0.129309	0.966517	1.51984	0.878702	2.62877
meningioma	order Enterobacteriales|| id:ebi-a-GCST90017098	MR Egger	7	-0.0199501	1.67123	0.990937	-3.29556	3.25566	0.980248	0.0370471	25.9368
meningioma	order Enterobacteriales|| id:ebi-a-GCST90017098	Weighted median	7	0.44306	0.362399	0.221491	-0.267243	1.15336	1.55747	0.765487	3.16883
meningioma	order Enterobacteriales|| id:ebi-a-GCST90017098	Weighted mode	7	0.471207	0.497594	0.380215	-0.504078	1.44649	1.60193	0.604062	4.24819
meningioma	order Erysipelotrichales|| id:ebi-a-GCST90017099	Inverse variance weighted	13	-0.164934	0.232874	0.478789	-0.621367	0.2915	0.84795	0.537209	1.33843
meningioma	order Erysipelotrichales|| id:ebi-a-GCST90017099	MR Egger	13	0.30878	1.00821	0.765122	-1.66732	2.28488	1.36176	0.188752	9.82452
meningioma	order Erysipelotrichales|| id:ebi-a-GCST90017099	Weighted median	13	-0.150195	0.307225	0.624928	-0.752355	0.451965	0.86054	0.471255	1.5714
meningioma	order Erysipelotrichales|| id:ebi-a-GCST90017099	Weighted mode	13	-0.0604874	0.470424	0.899819	-0.982518	0.861543	0.941306	0.374367	2.36681
meningioma	order Gastranaerophilales|| id:ebi-a-GCST90017100	Inverse variance weighted	9	-0.118843	0.156965	0.448972	-0.426495	0.188809	0.887947	0.652793	1.20781
meningioma	order Gastranaerophilales|| id:ebi-a-GCST90017100	MR Egger	9	0.341168	0.468432	0.49006	-0.576959	1.25929	1.40659	0.561604	3.52293
meningioma	order Gastranaerophilales|| id:ebi-a-GCST90017100	Weighted median	9	-0.181173	0.194279	0.351057	-0.56196	0.199614	0.834291	0.570091	1.22093
meningioma	order Gastranaerophilales|| id:ebi-a-GCST90017100	Weighted mode	9	-0.213931	0.268513	0.448607	-0.740216	0.312354	0.807404	0.477011	1.36664
meningioma	order Lactobacillales|| id:ebi-a-GCST90017101	Inverse variance weighted	15	-0.0632758	0.244911	0.796127	-0.543301	0.41675	0.938685	0.580828	1.51702
meningioma	order Lactobacillales|| id:ebi-a-GCST90017101	MR Egger	15	0.121631	0.65774	0.856143	-1.16754	1.4108	1.12934	0.311132	4.09924
meningioma	order Lactobacillales|| id:ebi-a-GCST90017101	Weighted median	15	-0.125893	0.28629	0.660125	-0.687021	0.435234	0.881709	0.503073	1.54533
meningioma	order Lactobacillales|| id:ebi-a-GCST90017101	Weighted mode	15	-0.18157	0.417351	0.670155	-0.999578	0.636437	0.83396	0.368035	1.88974
meningioma	order Methanobacteriales|| id:ebi-a-GCST90017102	Inverse variance weighted	9	-0.00126212	0.152437	0.993394	-0.300039	0.297514	0.998739	0.74079	1.34651
meningioma	order Methanobacteriales|| id:ebi-a-GCST90017102	MR Egger	9	-0.413732	0.620909	0.526542	-1.63071	0.80325	0.661178	0.19579	2.23278
meningioma	order Methanobacteriales|| id:ebi-a-GCST90017102	Weighted median	9	-0.0428626	0.182664	0.814478	-0.400884	0.315159	0.958043	0.669728	1.37048
meningioma	order Methanobacteriales|| id:ebi-a-GCST90017102	Weighted mode	9	-0.220886	0.304639	0.48907	-0.817978	0.376207	0.801808	0.441323	1.45675
meningioma	order Mollicutes RF9|| id:ebi-a-GCST90017103	Inverse variance weighted	12	0.116425	0.176902	0.510455	-0.230304	0.463153	1.12347	0.794292	1.58908
meningioma	order Mollicutes RF9|| id:ebi-a-GCST90017103	MR Egger	12	-0.241791	0.539216	0.663415	-1.29865	0.815072	0.78522	0.272899	2.25934
meningioma	order Mollicutes RF9|| id:ebi-a-GCST90017103	Weighted median	12	-0.123156	0.226369	0.586408	-0.56684	0.320528	0.884126	0.567316	1.37785
meningioma	order Mollicutes RF9|| id:ebi-a-GCST90017103	Weighted mode	12	-0.145993	0.289876	0.624447	-0.71415	0.422163	0.864163	0.489608	1.52526
meningioma	order NB1n|| id:ebi-a-GCST90017104	Inverse variance weighted	12	0.0251798	0.139335	0.856592	-0.247918	0.298277	1.0255	0.780424	1.34754
meningioma	order NB1n|| id:ebi-a-GCST90017104	MR Egger	12	0.619686	0.560882	0.295101	-0.479642	1.71901	1.85834	0.619005	5.57903
meningioma	order NB1n|| id:ebi-a-GCST90017104	Weighted median	12	0.049798	0.161512	0.757836	-0.266766	0.366362	1.05106	0.765852	1.44248
meningioma	order NB1n|| id:ebi-a-GCST90017104	Weighted mode	12	0.126178	0.247598	0.620394	-0.359114	0.611469	1.13448	0.698295	1.84314
meningioma	order Pasteurellales|| id:ebi-a-GCST90017105	Inverse variance weighted (multiplicative random effects)	13	-0.0905666	0.191048	0.635463	-0.46502	0.283887	0.913413	0.628122	1.32828
meningioma	order Pasteurellales|| id:ebi-a-GCST90017105	MR Egger	13	-0.390312	0.415029	0.367183	-1.20377	0.423145	0.676846	0.300061	1.52676
meningioma	order Pasteurellales|| id:ebi-a-GCST90017105	Weighted median	13	-0.312708	0.212398	0.140946	-0.729007	0.103592	0.731464	0.482388	1.10915
meningioma	order Pasteurellales|| id:ebi-a-GCST90017105	Weighted mode	13	-0.313576	0.222135	0.183455	-0.74896	0.121808	0.730829	0.472858	1.12954
meningioma	order Rhodospirillales|| id:ebi-a-GCST90017106	Inverse variance weighted	13	-0.0221051	0.149556	0.882497	-0.315235	0.271025	0.978137	0.729618	1.31131
meningioma	order Rhodospirillales|| id:ebi-a-GCST90017106	MR Egger	13	-0.683366	0.584662	0.267181	-1.8293	0.462571	0.504915	0.160525	1.58815
meningioma	order Rhodospirillales|| id:ebi-a-GCST90017106	Weighted median	13	-0.0717932	0.207528	0.729385	-0.478549	0.334963	0.930723	0.619682	1.39789
meningioma	order Rhodospirillales|| id:ebi-a-GCST90017106	Weighted mode	13	-0.0506746	0.362837	0.891243	-0.761834	0.660485	0.950588	0.466809	1.93573
meningioma	order Selenomonadales|| id:ebi-a-GCST90017107	Inverse variance weighted	12	0.0338799	0.271957	0.900858	-0.499157	0.566916	1.03446	0.607042	1.76282
meningioma	order Selenomonadales|| id:ebi-a-GCST90017107	MR Egger	12	-0.332502	0.975974	0.740388	-2.24541	1.58041	0.717127	0.105884	4.85693
meningioma	order Selenomonadales|| id:ebi-a-GCST90017107	Weighted median	12	0.426291	0.33972	0.209541	-0.239561	1.09214	1.53157	0.786973	2.98066
meningioma	order Selenomonadales|| id:ebi-a-GCST90017107	Weighted mode	12	0.745913	0.6063	0.244257	-0.442435	1.93426	2.10837	0.64247	6.91893
meningioma	order Verrucomicrobiales|| id:ebi-a-GCST90017108	Inverse variance weighted	11	0.0227807	0.194719	0.906866	-0.358868	0.404429	1.02304	0.698467	1.49845
meningioma	order Verrucomicrobiales|| id:ebi-a-GCST90017108	MR Egger	11	0.840513	0.659493	0.234413	-0.452093	2.13312	2.31756	0.636295	8.44115
meningioma	order Verrucomicrobiales|| id:ebi-a-GCST90017108	Weighted median	11	0.269942	0.271296	0.319733	-0.261799	0.801682	1.30989	0.769666	2.22929
meningioma	order Verrucomicrobiales|| id:ebi-a-GCST90017108	Weighted mode	11	0.526107	0.437713	0.257074	-0.33181	1.38402	1.69233	0.717624	3.99093
meningioma	order Victivallales|| id:ebi-a-GCST90017109	Inverse variance weighted	8	-0.228991	0.148273	0.122496	-0.519606	0.0616251	0.795336	0.594755	1.06356
meningioma	order Victivallales|| id:ebi-a-GCST90017109	MR Egger	8	-0.18955	0.5274	0.731603	-1.22325	0.844154	0.827331	0.294271	2.32601
meningioma	order Victivallales|| id:ebi-a-GCST90017109	Weighted median	8	-0.198212	0.192466	0.303079	-0.575445	0.179022	0.820196	0.562454	1.19605
meningioma	order Victivallales|| id:ebi-a-GCST90017109	Weighted mode	8	-0.149147	0.277336	0.607392	-0.692724	0.394431	0.861443	0.500212	1.48354
meningioma	family Acidaminococcaceae|| id:ebi-a-GCST90016924	Inverse variance weighted (multiplicative random effects)	7	-0.172362	0.336986	0.609014	-0.832854	0.48813	0.841675	0.434807	1.62927
meningioma	family Acidaminococcaceae|| id:ebi-a-GCST90016924	MR Egger	7	-1.82333	0.797081	0.0708698	-3.38561	-0.26105	0.161487	0.033857	0.770242
meningioma	family Acidaminococcaceae|| id:ebi-a-GCST90016924	Weighted median	7	0.130829	0.373538	0.726157	-0.601306	0.862964	1.13977	0.548095	2.37017
meningioma	family Acidaminococcaceae|| id:ebi-a-GCST90016924	Weighted mode	7	0.569378	0.759712	0.481917	-0.919658	2.05841	1.76717	0.398655	7.83354
meningioma	family Actinomycetaceae|| id:ebi-a-GCST90016925	Inverse variance weighted	4	-0.146653	0.245061	0.54955	-0.626973	0.333667	0.863593	0.534206	1.39608
meningioma	family Actinomycetaceae|| id:ebi-a-GCST90016925	MR Egger	4	0.34467	0.533931	0.584753	-0.701835	1.39118	1.41152	0.495675	4.01957
meningioma	family Actinomycetaceae|| id:ebi-a-GCST90016925	Weighted median	4	-0.0156	0.291009	0.957249	-0.585978	0.554778	0.984521	0.556561	1.74155
meningioma	family Actinomycetaceae|| id:ebi-a-GCST90016925	Weighted mode	4	0.0604556	0.299471	0.852929	-0.526508	0.64742	1.06232	0.590664	1.9106
meningioma	family Alcaligenaceae|| id:ebi-a-GCST90016926	Inverse variance weighted	11	0.246586	0.282523	0.382773	-0.30716	0.800331	1.27965	0.735533	2.22628
meningioma	family Alcaligenaceae|| id:ebi-a-GCST90016926	MR Egger	11	1.86578	1.24784	0.169074	-0.579989	4.31155	6.46099	0.559904	74.5563
meningioma	family Alcaligenaceae|| id:ebi-a-GCST90016926	Weighted median	11	-0.0967139	0.322528	0.764282	-0.728869	0.535441	0.907816	0.482454	1.7082
meningioma	family Alcaligenaceae|| id:ebi-a-GCST90016926	Weighted mode	11	-0.250741	0.46242	0.59953	-1.15708	0.655602	0.778224	0.314401	1.9263
meningioma	family Bacteroidaceae|| id:ebi-a-GCST90016927	Inverse variance weighted	8	-0.0504385	0.352559	0.88624	-0.741454	0.640577	0.950812	0.476421	1.89758
meningioma	family Bacteroidaceae|| id:ebi-a-GCST90016927	MR Egger	8	2.36141	1.74658	0.225108	-1.0619	5.78471	10.6058	0.345798	325.288
meningioma	family Bacteroidaceae|| id:ebi-a-GCST90016927	Weighted median	8	-0.364534	0.381395	0.339178	-1.11207	0.383001	0.69452	0.328878	1.46668
meningioma	family Bacteroidaceae|| id:ebi-a-GCST90016927	Weighted mode	8	-0.587087	0.580294	0.345364	-1.72446	0.550289	0.555944	0.178269	1.73375
meningioma	family Bacteroidales S24 7group|| id:ebi-a-GCST90016928	Inverse variance weighted (multiplicative random effects)	8	0.167488	0.276063	0.544048	-0.373595	0.708571	1.18233	0.688256	2.03109
meningioma	family Bacteroidales S24 7group|| id:ebi-a-GCST90016928	MR Egger	8	1.20567	1.14292	0.332084	-1.03445	3.44579	3.33899	0.355421	31.368
meningioma	family Bacteroidales S24 7group|| id:ebi-a-GCST90016928	Weighted median	8	-0.01043	0.292718	0.971576	-0.584157	0.563297	0.989624	0.557576	1.75645
meningioma	family Bacteroidales S24 7group|| id:ebi-a-GCST90016928	Weighted mode	8	0.150759	0.527877	0.783454	-0.88388	1.1854	1.16272	0.413177	3.27199
meningioma	family Bifidobacteriaceae|| id:ebi-a-GCST90016929	Inverse variance weighted	11	0.112146	0.196862	0.568903	-0.273704	0.497995	1.11868	0.760557	1.64542
meningioma	family Bifidobacteriaceae|| id:ebi-a-GCST90016929	MR Egger	11	0.39378	0.670296	0.571329	-0.919999	1.70756	1.48257	0.398519	5.51549
meningioma	family Bifidobacteriaceae|| id:ebi-a-GCST90016929	Weighted median	11	0.354611	0.271841	0.19207	-0.178197	0.887418	1.42563	0.836777	2.42885
meningioma	family Bifidobacteriaceae|| id:ebi-a-GCST90016929	Weighted mode	11	0.441175	0.337177	0.219999	-0.219693	1.10204	1.55453	0.802765	3.01031
meningioma	family Clostridiaceae1|| id:ebi-a-GCST90016931	Inverse variance weighted	10	-0.252843	0.302533	0.403294	-0.845807	0.340122	0.77659	0.429211	1.40512
meningioma	family Clostridiaceae1|| id:ebi-a-GCST90016931	MR Egger	10	-0.600066	0.926193	0.535207	-2.4154	1.21527	0.548775	0.0893312	3.37121
meningioma	family Clostridiaceae1|| id:ebi-a-GCST90016931	Weighted median	10	0.000734753	0.340303	0.998277	-0.66626	0.667729	1.00074	0.513626	1.9498
meningioma	family Clostridiaceae1|| id:ebi-a-GCST90016931	Weighted mode	10	-0.0422464	0.471458	0.930561	-0.966304	0.881812	0.958634	0.380487	2.41527
meningioma	family Clostridiales vadin BB60 group|| id:ebi-a-GCST90016932	Inverse variance weighted	15	0.000907579	0.15563	0.995347	-0.304126	0.305942	1.00091	0.737768	1.3579
meningioma	family Clostridiales vadin BB60 group|| id:ebi-a-GCST90016932	MR Egger	15	0.838351	0.425954	0.0707513	0.00348048	1.67322	2.31255	1.00349	5.32931
meningioma	family Clostridiales vadin BB60 group|| id:ebi-a-GCST90016932	Weighted median	15	-0.206099	0.228938	0.367994	-0.654817	0.24262	0.813753	0.519537	1.27458
meningioma	family Clostridiales vadin BB60 group|| id:ebi-a-GCST90016932	Weighted mode	15	-0.301586	0.375898	0.435783	-1.03835	0.435174	0.739644	0.35404	1.54523
meningioma	family Coriobacteriaceae|| id:ebi-a-GCST90016933	Inverse variance weighted	14	0.246234	0.252717	0.329884	-0.249091	0.741559	1.2792	0.779509	2.09921
meningioma	family Coriobacteriaceae|| id:ebi-a-GCST90016933	MR Egger	14	0.240364	1.07547	0.826908	-1.86756	2.34828	1.27171	0.154501	10.4676
meningioma	family Coriobacteriaceae|| id:ebi-a-GCST90016933	Weighted median	14	-0.00704621	0.308237	0.981762	-0.61119	0.597097	0.992979	0.542705	1.81684
meningioma	family Coriobacteriaceae|| id:ebi-a-GCST90016933	Weighted mode	14	-0.00446537	0.536602	0.993487	-1.0562	1.04727	0.995545	0.347773	2.84987
meningioma	family Defluviitaleaceae|| id:ebi-a-GCST90016934	Inverse variance weighted (multiplicative random effects)	11	0.00684434	0.253394	0.978451	-0.489809	0.503498	1.00687	0.612743	1.6545
meningioma	family Defluviitaleaceae|| id:ebi-a-GCST90016934	MR Egger	11	-0.641839	0.883157	0.485848	-2.37283	1.08915	0.526324	0.0932169	2.97174
meningioma	family Defluviitaleaceae|| id:ebi-a-GCST90016934	Weighted median	11	-0.0234815	0.287375	0.934877	-0.586736	0.539773	0.976792	0.55614	1.71562
meningioma	family Defluviitaleaceae|| id:ebi-a-GCST90016934	Weighted mode	11	-0.491844	0.566314	0.405481	-1.60182	0.618131	0.611498	0.201529	1.85546
meningioma	family Desulfovibrionaceae|| id:ebi-a-GCST90016935	Inverse variance weighted	9	-0.0613335	0.300756	0.838407	-0.650815	0.528148	0.94051	0.521621	1.69579
meningioma	family Desulfovibrionaceae|| id:ebi-a-GCST90016935	MR Egger	9	2.25301	1.03667	0.0662925	0.22113	4.2849	9.51637	1.24749	72.595
meningioma	family Desulfovibrionaceae|| id:ebi-a-GCST90016935	Weighted median	9	0.320932	0.357607	0.369482	-0.379977	1.02184	1.37841	0.683877	2.7783
meningioma	family Desulfovibrionaceae|| id:ebi-a-GCST90016935	Weighted mode	9	0.428248	0.519515	0.433643	-0.59	1.4465	1.53457	0.554327	4.24821
meningioma	family Enterobacteriaceae|| id:ebi-a-GCST90016936	Inverse variance weighted	7	0.418604	0.279548	0.134281	-0.129309	0.966517	1.51984	0.878702	2.62877
meningioma	family Enterobacteriaceae|| id:ebi-a-GCST90016936	MR Egger	7	-0.0199501	1.67123	0.990937	-3.29556	3.25566	0.980248	0.0370471	25.9368
meningioma	family Enterobacteriaceae|| id:ebi-a-GCST90016936	Weighted median	7	0.44306	0.35409	0.210839	-0.250957	1.13708	1.55747	0.778056	3.11764
meningioma	family Enterobacteriaceae|| id:ebi-a-GCST90016936	Weighted mode	7	0.471207	0.501891	0.384041	-0.5125	1.45491	1.60193	0.598996	4.28411
meningioma	family Erysipelotrichaceae|| id:ebi-a-GCST90016937	Inverse variance weighted	13	-0.164934	0.232874	0.478789	-0.621367	0.2915	0.84795	0.537209	1.33843
meningioma	family Erysipelotrichaceae|| id:ebi-a-GCST90016937	MR Egger	13	0.30878	1.00821	0.765122	-1.66732	2.28488	1.36176	0.188752	9.82452
meningioma	family Erysipelotrichaceae|| id:ebi-a-GCST90016937	Weighted median	13	-0.150195	0.293526	0.608865	-0.725505	0.425115	0.86054	0.48408	1.52977
meningioma	family Erysipelotrichaceae|| id:ebi-a-GCST90016937	Weighted mode	13	-0.0604874	0.499416	0.905603	-1.03934	0.918367	0.941306	0.353687	2.5052
meningioma	family Family XI|| id:ebi-a-GCST90016938	Inverse variance weighted	8	-0.0629994	0.120604	0.601414	-0.299382	0.173383	0.938944	0.741276	1.18932
meningioma	family Family XI|| id:ebi-a-GCST90016938	MR Egger	8	0.941352	0.759718	0.261585	-0.547695	2.4304	2.56344	0.578281	11.3634
meningioma	family Family XI|| id:ebi-a-GCST90016938	Weighted median	8	0.0893406	0.165929	0.590282	-0.23588	0.414561	1.09345	0.789875	1.51371
meningioma	family Family XI|| id:ebi-a-GCST90016938	Weighted mode	8	0.158263	0.256024	0.556042	-0.343543	0.660069	1.17147	0.709253	1.93493
meningioma	family Family XIII|| id:ebi-a-GCST90016939	Inverse variance weighted	7	-0.0518073	0.398593	0.896586	-0.833051	0.729436	0.949512	0.434721	2.07391
meningioma	family Family XIII|| id:ebi-a-GCST90016939	MR Egger	7	-0.343756	1.62648	0.840959	-3.53166	2.84415	0.709102	0.0292563	17.187
meningioma	family Family XIII|| id:ebi-a-GCST90016939	Weighted median	7	-0.480645	0.435751	0.270016	-1.33472	0.373427	0.618384	0.263233	1.4527
meningioma	family Family XIII|| id:ebi-a-GCST90016939	Weighted mode	7	-0.767663	0.633717	0.271296	-2.00975	0.474422	0.464096	0.134022	1.60709
meningioma	family Lachnospiraceae|| id:ebi-a-GCST90016940	Inverse variance weighted (multiplicative random effects)	16	0.373893	0.294479	0.204199	-0.203285	0.951071	1.45338	0.816046	2.58848
meningioma	family Lachnospiraceae|| id:ebi-a-GCST90016940	MR Egger	16	0.338192	1.06702	0.755958	-1.75316	2.42954	1.40241	0.173226	11.3537
meningioma	family Lachnospiraceae|| id:ebi-a-GCST90016940	Weighted median	16	0.228369	0.319232	0.47438	-0.397325	0.854063	1.25655	0.672116	2.34917
meningioma	family Lachnospiraceae|| id:ebi-a-GCST90016940	Weighted mode	16	-0.2033	0.535128	0.709337	-1.25215	0.84555	0.816033	0.285889	2.32926
meningioma	family Lactobacillaceae|| id:ebi-a-GCST90016941	Inverse variance weighted	8	-0.0363991	0.161617	0.82181	-0.353169	0.280371	0.964255	0.702458	1.32362
meningioma	family Lactobacillaceae|| id:ebi-a-GCST90016941	MR Egger	8	-0.0753186	0.404165	0.858306	-0.867481	0.716844	0.927448	0.420008	2.04796
meningioma	family Lactobacillaceae|| id:ebi-a-GCST90016941	Weighted median	8	0.0626027	0.212932	0.768756	-0.354745	0.47995	1.0646	0.701352	1.61599
meningioma	family Lactobacillaceae|| id:ebi-a-GCST90016941	Weighted mode	8	0.0196291	0.252525	0.940217	-0.475319	0.514577	1.01982	0.621687	1.67293
meningioma	family Methanobacteriaceae|| id:ebi-a-GCST90016942	Inverse variance weighted	9	-0.00126212	0.152437	0.993394	-0.300039	0.297514	0.998739	0.74079	1.34651
meningioma	family Methanobacteriaceae|| id:ebi-a-GCST90016942	MR Egger	9	-0.413732	0.620909	0.526542	-1.63071	0.80325	0.661178	0.19579	2.23278
meningioma	family Methanobacteriaceae|| id:ebi-a-GCST90016942	Weighted median	9	-0.0428626	0.1883	0.819934	-0.41193	0.326205	0.958043	0.662371	1.3857
meningioma	family Methanobacteriaceae|| id:ebi-a-GCST90016942	Weighted mode	9	-0.220886	0.308161	0.493897	-0.82488	0.383109	0.801808	0.438287	1.46684
meningioma	family Oxalobacteraceae|| id:ebi-a-GCST90016943	Inverse variance weighted	14	0.268506	0.112481	0.0169807	0.0480436	0.488969	1.30801	1.04922	1.63063
meningioma	family Oxalobacteraceae|| id:ebi-a-GCST90016943	MR Egger	14	0.675666	0.434597	0.145985	-0.176143	1.52748	1.96534	0.838498	4.60653
meningioma	family Oxalobacteraceae|| id:ebi-a-GCST90016943	Weighted median	14	0.21444	0.148548	0.148857	-0.0767131	0.505593	1.23917	0.926156	1.65797
meningioma	family Oxalobacteraceae|| id:ebi-a-GCST90016943	Weighted mode	14	0.241309	0.215976	0.284093	-0.182004	0.664622	1.27291	0.833598	1.94376
meningioma	family Pasteurellaceae|| id:ebi-a-GCST90016944	Inverse variance weighted (multiplicative random effects)	13	-0.0905666	0.191048	0.635463	-0.46502	0.283887	0.913413	0.628122	1.32828
meningioma	family Pasteurellaceae|| id:ebi-a-GCST90016944	MR Egger	13	-0.390312	0.415029	0.367183	-1.20377	0.423145	0.676846	0.300061	1.52676
meningioma	family Pasteurellaceae|| id:ebi-a-GCST90016944	Weighted median	13	-0.312708	0.203184	0.123795	-0.710949	0.0855326	0.731464	0.491178	1.0893
meningioma	family Pasteurellaceae|| id:ebi-a-GCST90016944	Weighted mode	13	-0.313576	0.231022	0.199652	-0.766378	0.139227	0.730829	0.464693	1.14938
meningioma	family Peptococcaceae|| id:ebi-a-GCST90016945	Inverse variance weighted	9	-0.550957	0.216586	0.0109647	-0.975466	-0.126448	0.576398	0.377017	0.88122
meningioma	family Peptococcaceae|| id:ebi-a-GCST90016945	MR Egger	9	0.112409	0.585138	0.853112	-1.03446	1.25928	1.11897	0.355418	3.52288
meningioma	family Peptococcaceae|| id:ebi-a-GCST90016945	Weighted median	9	-0.238638	0.286937	0.405593	-0.801035	0.323759	0.7877	0.448864	1.38231
meningioma	family Peptococcaceae|| id:ebi-a-GCST90016945	Weighted mode	9	-0.0719338	0.391992	0.858965	-0.840239	0.696371	0.930593	0.431607	2.00646
meningioma	family Peptostreptococcaceae|| id:ebi-a-GCST90016946	Inverse variance weighted	13	0.296743	0.204476	0.146713	-0.104029	0.697516	1.34547	0.901199	2.00876
meningioma	family Peptostreptococcaceae|| id:ebi-a-GCST90016946	MR Egger	13	0.00842998	0.476658	0.986206	-0.92582	0.94268	1.00847	0.396206	2.56685
meningioma	family Peptostreptococcaceae|| id:ebi-a-GCST90016946	Weighted median	13	0.274859	0.252999	0.2773	-0.221019	0.770738	1.31635	0.801701	2.16136
meningioma	family Peptostreptococcaceae|| id:ebi-a-GCST90016946	Weighted mode	13	0.252479	0.310193	0.431534	-0.355499	0.860457	1.28721	0.700823	2.36424
meningioma	family Porphyromonadaceae|| id:ebi-a-GCST90016947	Inverse variance weighted	9	-0.196226	0.289892	0.498475	-0.764415	0.371963	0.821827	0.465606	1.45058
meningioma	family Porphyromonadaceae|| id:ebi-a-GCST90016947	MR Egger	9	-0.517005	1.28579	0.699611	-3.03715	2.00314	0.596304	0.0479713	7.41231
meningioma	family Porphyromonadaceae|| id:ebi-a-GCST90016947	Weighted median	9	-0.0324055	0.388895	0.933591	-0.79464	0.729829	0.968114	0.451744	2.07473
meningioma	family Porphyromonadaceae|| id:ebi-a-GCST90016947	Weighted mode	9	0.0849389	0.629768	0.896044	-1.14941	1.31929	1.08865	0.316824	3.74075
meningioma	family Prevotellaceae|| id:ebi-a-GCST90016948	Inverse variance weighted	16	0.0131834	0.181662	0.942147	-0.342875	0.369241	1.01327	0.709727	1.44664
meningioma	family Prevotellaceae|| id:ebi-a-GCST90016948	MR Egger	16	0.106343	0.659582	0.874217	-1.18644	1.39913	1.1122	0.305307	4.05165
meningioma	family Prevotellaceae|| id:ebi-a-GCST90016948	Weighted median	16	0.139964	0.252741	0.579727	-0.355409	0.635336	1.15023	0.700887	1.88766
meningioma	family Prevotellaceae|| id:ebi-a-GCST90016948	Weighted mode	16	0.273801	0.435385	0.538893	-0.579553	1.12716	1.31495	0.560149	3.08686
meningioma	family Rhodospirillaceae|| id:ebi-a-GCST90016949	Inverse variance weighted	14	-0.0751759	0.146057	0.60676	-0.361447	0.211095	0.92758	0.696668	1.23503
meningioma	family Rhodospirillaceae|| id:ebi-a-GCST90016949	MR Egger	14	-0.948151	0.596188	0.13774	-2.11668	0.220378	0.387457	0.120431	1.24655
meningioma	family Rhodospirillaceae|| id:ebi-a-GCST90016949	Weighted median	14	-0.0680556	0.194824	0.72685	-0.44991	0.313799	0.934209	0.637685	1.36861
meningioma	family Rhodospirillaceae|| id:ebi-a-GCST90016949	Weighted mode	14	-0.0372648	0.324199	0.910246	-0.672695	0.598165	0.963421	0.510331	1.81878
meningioma	family Rikenellaceae|| id:ebi-a-GCST90016950	Inverse variance weighted	16	-0.052265	0.194405	0.788048	-0.433299	0.328769	0.949077	0.648367	1.38926
meningioma	family Rikenellaceae|| id:ebi-a-GCST90016950	MR Egger	16	0.424957	0.596787	0.488116	-0.744745	1.59466	1.52952	0.474855	4.92665
meningioma	family Rikenellaceae|| id:ebi-a-GCST90016950	Weighted median	16	-0.0661707	0.275413	0.810129	-0.60598	0.473638	0.935971	0.54554	1.60583
meningioma	family Rikenellaceae|| id:ebi-a-GCST90016950	Weighted mode	16	0.407507	0.475514	0.404939	-0.524501	1.33951	1.50307	0.59185	3.81719
meningioma	family Ruminococcaceae|| id:ebi-a-GCST90016951	Inverse variance weighted	10	0.047161	0.224194	0.833388	-0.392259	0.486581	1.04829	0.675529	1.62674
meningioma	family Ruminococcaceae|| id:ebi-a-GCST90016951	MR Egger	10	0.194913	0.493522	0.703206	-0.772389	1.16222	1.21521	0.461908	3.19701
meningioma	family Ruminococcaceae|| id:ebi-a-GCST90016951	Weighted median	10	-0.161454	0.307241	0.599238	-0.763646	0.440738	0.850906	0.465964	1.55385
meningioma	family Ruminococcaceae|| id:ebi-a-GCST90016951	Weighted mode	10	-0.106107	0.412452	0.802764	-0.914513	0.702299	0.899329	0.400712	2.01839
meningioma	family Streptococcaceae|| id:ebi-a-GCST90016952	Inverse variance weighted	11	0.234977	0.23576	0.318921	-0.227113	0.697068	1.26488	0.79683	2.00786
meningioma	family Streptococcaceae|| id:ebi-a-GCST90016952	MR Egger	11	-0.25567	0.973386	0.798726	-2.16351	1.65217	0.774397	0.114921	5.21827
meningioma	family Streptococcaceae|| id:ebi-a-GCST90016952	Weighted median	11	0.179969	0.317264	0.570543	-0.441869	0.801807	1.19718	0.642834	2.22957
meningioma	family Streptococcaceae|| id:ebi-a-GCST90016952	Weighted mode	11	-0.118691	0.512094	0.821386	-1.1224	0.885013	0.888082	0.325499	2.42302
meningioma	family Veillonellaceae|| id:ebi-a-GCST90016956	Inverse variance weighted	18	0.233951	0.15895	0.141062	-0.077592	0.545493	1.26358	0.925342	1.72546
meningioma	family Veillonellaceae|| id:ebi-a-GCST90016956	MR Egger	18	-0.420678	0.319455	0.206435	-1.04681	0.205453	0.656602	0.351056	1.22808
meningioma	family Veillonellaceae|| id:ebi-a-GCST90016956	Weighted median	18	0.203312	0.227493	0.371479	-0.242575	0.649199	1.22545	0.784605	1.91401
meningioma	family Veillonellaceae|| id:ebi-a-GCST90016956	Weighted mode	18	-0.149344	0.266199	0.582102	-0.671094	0.372406	0.861273	0.511149	1.45122
meningioma	family Verrucomicrobiaceae|| id:ebi-a-GCST90016957	Inverse variance weighted	11	0.022952	0.194766	0.906191	-0.35879	0.404694	1.02322	0.698521	1.49884
meningioma	family Verrucomicrobiaceae|| id:ebi-a-GCST90016957	MR Egger	11	0.842088	0.659452	0.233579	-0.450439	2.13461	2.32121	0.637348	8.45379
meningioma	family Verrucomicrobiaceae|| id:ebi-a-GCST90016957	Weighted median	11	0.2725	0.279734	0.329988	-0.27578	0.820779	1.31324	0.75898	2.27227
meningioma	family Verrucomicrobiaceae|| id:ebi-a-GCST90016957	Weighted mode	11	0.525643	0.458971	0.278769	-0.37394	1.42523	1.69155	0.688018	4.1588
meningioma	family Victivallaceae|| id:ebi-a-GCST90016958	Inverse variance weighted	11	0.0486194	0.11281	0.66648	-0.172488	0.269727	1.04982	0.841568	1.30961
meningioma	family Victivallaceae|| id:ebi-a-GCST90016958	MR Egger	11	-0.215497	0.544551	0.701519	-1.28282	0.851822	0.806141	0.277256	2.34391
meningioma	family Victivallaceae|| id:ebi-a-GCST90016958	Weighted median	11	0.048501	0.146526	0.74064	-0.23869	0.335692	1.0497	0.787659	1.39891
meningioma	family Victivallaceae|| id:ebi-a-GCST90016958	Weighted mode	11	0.0769722	0.225223	0.739605	-0.364465	0.51841	1.08001	0.694568	1.67936
meningioma	genus Actinomycesgenus Actinomyces|| id:ebi-a-GCST90016959	Inverse variance weighted	7	0.0229307	0.188887	0.903375	-0.347287	0.393149	1.0232	0.706602	1.48164
meningioma	genus Actinomycesgenus Actinomyces|| id:ebi-a-GCST90016959	MR Egger	7	0.0683578	0.461438	0.888021	-0.836061	0.972776	1.07075	0.433415	2.64528
meningioma	genus Actinomycesgenus Actinomyces|| id:ebi-a-GCST90016959	Weighted median	7	0.0927634	0.257516	0.71868	-0.411969	0.597495	1.0972	0.662345	1.81756
meningioma	genus Actinomycesgenus Actinomyces|| id:ebi-a-GCST90016959	Weighted mode	7	0.107179	0.291659	0.725874	-0.464473	0.678832	1.11313	0.628466	1.97157
meningioma	genus Adlercreutziagenus Adlercreutzia|| id:ebi-a-GCST90016960	Inverse variance weighted (multiplicative random effects)	8	0.153901	0.28393	0.587792	-0.402603	0.710405	1.16638	0.668578	2.03481
meningioma	genus Adlercreutziagenus Adlercreutzia|| id:ebi-a-GCST90016960	MR Egger	8	1.27455	1.25705	0.349749	-1.18927	3.73837	3.57709	0.304443	42.0293
meningioma	genus Adlercreutziagenus Adlercreutzia|| id:ebi-a-GCST90016960	Weighted median	8	-0.00443783	0.284407	0.98755	-0.561875	0.552999	0.995572	0.570139	1.73846
meningioma	genus Adlercreutziagenus Adlercreutzia|| id:ebi-a-GCST90016960	Weighted mode	8	-0.408605	0.466531	0.410164	-1.32301	0.505795	0.664577	0.266334	1.6583
meningioma	genus Akkermansiagenus Akkermansia|| id:ebi-a-GCST90016961	Inverse variance weighted	11	0.0230157	0.194694	0.905897	-0.358584	0.404615	1.02328	0.698665	1.49873
meningioma	genus Akkermansiagenus Akkermansia|| id:ebi-a-GCST90016961	MR Egger	11	0.842141	0.659032	0.233277	-0.449561	2.13384	2.32133	0.637908	8.44727
meningioma	genus Akkermansiagenus Akkermansia|| id:ebi-a-GCST90016961	Weighted median	11	0.273608	0.271258	0.313135	-0.258057	0.805274	1.3147	0.772551	2.23731
meningioma	genus Akkermansiagenus Akkermansia|| id:ebi-a-GCST90016961	Weighted mode	11	0.523082	0.4303	0.252047	-0.320305	1.36647	1.68722	0.725927	3.92148
meningioma	genus Alistipesgenus Alistipes|| id:ebi-a-GCST90016962	Inverse variance weighted	12	-0.0749741	0.253163	0.767116	-0.571174	0.421226	0.927767	0.564862	1.52383
meningioma	genus Alistipesgenus Alistipes|| id:ebi-a-GCST90016962	MR Egger	12	-1.54801	1.20454	0.227708	-3.90891	0.81289	0.212671	0.0200624	2.25441
meningioma	genus Alistipesgenus Alistipes|| id:ebi-a-GCST90016962	Weighted median	12	0.0861272	0.351041	0.806187	-0.601913	0.774167	1.08994	0.547763	2.16879
meningioma	genus Alistipesgenus Alistipes|| id:ebi-a-GCST90016962	Weighted mode	12	0.0966078	0.531548	0.859086	-0.945227	1.13844	1.10143	0.388591	3.1219
meningioma	genus Allisonellagenus Allisonella|| id:ebi-a-GCST90016963	Inverse variance weighted	8	-0.0356897	0.11909	0.764415	-0.269105	0.197726	0.96494	0.764063	1.21863
meningioma	genus Allisonellagenus Allisonella|| id:ebi-a-GCST90016963	MR Egger	8	-0.512436	0.837636	0.563141	-2.1542	1.12933	0.599034	0.115996	3.09358
meningioma	genus Allisonellagenus Allisonella|| id:ebi-a-GCST90016963	Weighted median	8	-0.0942283	0.161297	0.559091	-0.41037	0.221914	0.910075	0.663405	1.24846
meningioma	genus Allisonellagenus Allisonella|| id:ebi-a-GCST90016963	Weighted mode	8	-0.18772	0.226894	0.435335	-0.632433	0.256993	0.828847	0.531298	1.29304
meningioma	genus Alloprevotellagenus Alloprevotella|| id:ebi-a-GCST90016964	Inverse variance weighted	5	-0.188914	0.154209	0.220555	-0.491163	0.113335	0.827858	0.611914	1.12001
meningioma	genus Alloprevotellagenus Alloprevotella|| id:ebi-a-GCST90016964	MR Egger	5	-1.87367	1.31521	0.249479	-4.45148	0.704145	0.15356	0.0116613	2.02212
meningioma	genus Alloprevotellagenus Alloprevotella|| id:ebi-a-GCST90016964	Weighted median	5	-0.0857288	0.205636	0.676755	-0.488776	0.317318	0.917843	0.613377	1.37344
meningioma	genus Alloprevotellagenus Alloprevotella|| id:ebi-a-GCST90016964	Weighted mode	5	-0.0657981	0.258413	0.811568	-0.572287	0.440691	0.93632	0.564233	1.55378
meningioma	genus Anaerofilumgenus Anaerofilum|| id:ebi-a-GCST90016965	Inverse variance weighted	10	0.0185893	0.137542	0.892491	-0.250993	0.288171	1.01876	0.778028	1.33399
meningioma	genus Anaerofilumgenus Anaerofilum|| id:ebi-a-GCST90016965	MR Egger	10	0.259506	0.746462	0.737074	-1.20356	1.72257	1.29629	0.300124	5.59891
meningioma	genus Anaerofilumgenus Anaerofilum|| id:ebi-a-GCST90016965	Weighted median	10	0.0539132	0.173361	0.75581	-0.285875	0.393701	1.05539	0.751357	1.48246
meningioma	genus Anaerofilumgenus Anaerofilum|| id:ebi-a-GCST90016965	Weighted mode	10	0.173129	0.275156	0.544854	-0.366177	0.712434	1.18902	0.69338	2.03895
meningioma	genus Anaerostipesgenus Anaerostipes|| id:ebi-a-GCST90016966	Inverse variance weighted (multiplicative random effects)	13	-0.239415	0.311289	0.44183	-0.849541	0.370712	0.787088	0.427611	1.44877
meningioma	genus Anaerostipesgenus Anaerostipes|| id:ebi-a-GCST90016966	MR Egger	13	1.23976	1.08235	0.276338	-0.88164	3.36116	3.45478	0.414103	28.8225
meningioma	genus Anaerostipesgenus Anaerostipes|| id:ebi-a-GCST90016966	Weighted median	13	0.300678	0.343838	0.381859	-0.373245	0.974601	1.35077	0.688497	2.65011
meningioma	genus Anaerostipesgenus Anaerostipes|| id:ebi-a-GCST90016966	Weighted mode	13	0.55822	0.541266	0.322728	-0.502661	1.6191	1.74756	0.604919	5.04855
meningioma	genus Anaerotruncusgenus Anaerotruncus|| id:ebi-a-GCST90016967	Inverse variance weighted	13	-0.197158	0.216618	0.362736	-0.62173	0.227414	0.821061	0.537014	1.25535
meningioma	genus Anaerotruncusgenus Anaerotruncus|| id:ebi-a-GCST90016967	MR Egger	13	-0.584579	0.632605	0.375269	-1.82448	0.655326	0.55734	0.161301	1.92577
meningioma	genus Anaerotruncusgenus Anaerotruncus|| id:ebi-a-GCST90016967	Weighted median	13	0.177273	0.304248	0.560122	-0.419053	0.7736	1.19396	0.657669	2.16756
meningioma	genus Anaerotruncusgenus Anaerotruncus|| id:ebi-a-GCST90016967	Weighted mode	13	0.356459	0.534967	0.517813	-0.692077	1.405	1.42826	0.500535	4.07551
meningioma	genus Bacteroidesgenus Bacteroides|| id:ebi-a-GCST90016968	Inverse variance weighted	8	-0.0504385	0.352559	0.88624	-0.741454	0.640577	0.950812	0.476421	1.89758
meningioma	genus Bacteroidesgenus Bacteroides|| id:ebi-a-GCST90016968	MR Egger	8	2.36141	1.74658	0.225108	-1.0619	5.78471	10.6058	0.345798	325.288
meningioma	genus Bacteroidesgenus Bacteroides|| id:ebi-a-GCST90016968	Weighted median	8	-0.364534	0.390169	0.350151	-1.12927	0.400198	0.69452	0.323271	1.49212
meningioma	genus Bacteroidesgenus Bacteroides|| id:ebi-a-GCST90016968	Weighted mode	8	-0.587087	0.604699	0.363954	-1.7723	0.598123	0.555944	0.169942	1.8187
meningioma	genus Barnesiellagenus Barnesiella|| id:ebi-a-GCST90016969	Inverse variance weighted	12	-0.256052	0.226518	0.258316	-0.700026	0.187923	0.774102	0.496572	1.20674
meningioma	genus Barnesiellagenus Barnesiella|| id:ebi-a-GCST90016969	MR Egger	12	0.66693	0.925667	0.487726	-1.14738	2.48124	1.94825	0.317468	11.956
meningioma	genus Barnesiellagenus Barnesiella|| id:ebi-a-GCST90016969	Weighted median	12	-0.242876	0.302257	0.421661	-0.835299	0.349547	0.784369	0.433745	1.41842
meningioma	genus Barnesiellagenus Barnesiella|| id:ebi-a-GCST90016969	Weighted mode	12	-0.324422	0.51461	0.541293	-1.33306	0.684214	0.722945	0.26367	1.98221
meningioma	genus Bifidobacteriumgenus Bifidobacterium|| id:ebi-a-GCST90016970	Inverse variance weighted	12	-0.11976	0.205449	0.559947	-0.52244	0.282919	0.887133	0.593072	1.327
meningioma	genus Bifidobacteriumgenus Bifidobacterium|| id:ebi-a-GCST90016970	MR Egger	12	0.106346	0.52126	0.842432	-0.915323	1.12802	1.11221	0.400387	3.08952
meningioma	genus Bifidobacteriumgenus Bifidobacterium|| id:ebi-a-GCST90016970	Weighted median	12	-0.19359	0.263148	0.46193	-0.70936	0.322179	0.823995	0.491959	1.38013
meningioma	genus Bifidobacteriumgenus Bifidobacterium|| id:ebi-a-GCST90016970	Weighted mode	12	0.396663	0.424061	0.369668	-0.434498	1.22782	1.48685	0.64759	3.41379
meningioma	genus Bilophilagenus Bilophila|| id:ebi-a-GCST90016971	Inverse variance weighted	13	0.0372526	0.252254	0.882596	-0.457165	0.53167	1.03796	0.633076	1.70177
meningioma	genus Bilophilagenus Bilophila|| id:ebi-a-GCST90016971	MR Egger	13	-1.67565	1.19968	0.190031	-4.02703	0.675722	0.187186	0.0178272	1.96545
meningioma	genus Bilophilagenus Bilophila|| id:ebi-a-GCST90016971	Weighted median	13	0.046162	0.277181	0.867731	-0.497113	0.589437	1.04724	0.608284	1.80297
meningioma	genus Bilophilagenus Bilophila|| id:ebi-a-GCST90016971	Weighted mode	13	0.17867	0.413328	0.67321	-0.631453	0.988793	1.19563	0.531819	2.68799
meningioma	genus Blautiagenus Blautia|| id:ebi-a-GCST90016972	Inverse variance weighted	2	-0.163794	0.587351	0.780345	-1.315	0.987413	0.848917	0.268474	2.68428
meningioma	genus Butyricicoccusgenus Butyricicoccus|| id:ebi-a-GCST90016973	Inverse variance weighted	8	-0.389532	0.246988	0.114766	-0.873629	0.0945646	0.677374	0.417434	1.09918
meningioma	genus Butyricicoccusgenus Butyricicoccus|| id:ebi-a-GCST90016973	MR Egger	8	-0.582073	0.484044	0.274459	-1.5308	0.366653	0.558739	0.216363	1.4429
meningioma	genus Butyricicoccusgenus Butyricicoccus|| id:ebi-a-GCST90016973	Weighted median	8	-0.490599	0.313388	0.117473	-1.10484	0.123641	0.61226	0.331264	1.13161
meningioma	genus Butyricicoccusgenus Butyricicoccus|| id:ebi-a-GCST90016973	Weighted mode	8	-0.495026	0.403434	0.259474	-1.28576	0.295705	0.609555	0.276442	1.34407
meningioma	genus Butyricimonasgenus Butyricimonas|| id:ebi-a-GCST90016974	Inverse variance weighted	13	0.0870127	0.226505	0.700864	-0.356937	0.530962	1.09091	0.699817	1.70057
meningioma	genus Butyricimonasgenus Butyricimonas|| id:ebi-a-GCST90016974	MR Egger	13	0.0360791	0.83952	0.966491	-1.60938	1.68154	1.03674	0.200011	5.37382
meningioma	genus Butyricimonasgenus Butyricimonas|| id:ebi-a-GCST90016974	Weighted median	13	0.330072	0.263359	0.210091	-0.186112	0.846256	1.39107	0.830181	2.3309
meningioma	genus Butyricimonasgenus Butyricimonas|| id:ebi-a-GCST90016974	Weighted mode	13	0.547224	0.401731	0.198167	-0.240168	1.33462	1.72845	0.786496	3.79854
meningioma	genus Butyrivibriogenus Butyrivibrio|| id:ebi-a-GCST90016975	Inverse variance weighted	15	0.0390929	0.116208	0.736567	-0.188675	0.266861	1.03987	0.828055	1.30586
meningioma	genus Butyrivibriogenus Butyrivibrio|| id:ebi-a-GCST90016975	MR Egger	15	0.157006	0.517822	0.766531	-0.857925	1.17194	1.17	0.424041	3.22824
meningioma	genus Butyrivibriogenus Butyrivibrio|| id:ebi-a-GCST90016975	Weighted median	15	-0.0415808	0.128652	0.746541	-0.293739	0.210577	0.959272	0.745471	1.23439
meningioma	genus Butyrivibriogenus Butyrivibrio|| id:ebi-a-GCST90016975	Weighted mode	15	-0.0824205	0.199473	0.685726	-0.473388	0.308547	0.920885	0.622889	1.36144
meningioma	genus Candidatus Soleaferreagenus Candidatus Soleaferrea|| id:ebi-a-GCST90016976	Inverse variance weighted	9	0.193307	0.158784	0.223444	-0.117909	0.504522	1.21325	0.888777	1.65619
meningioma	genus Candidatus Soleaferreagenus Candidatus Soleaferrea|| id:ebi-a-GCST90016976	MR Egger	9	-0.0583136	1.61862	0.972267	-3.2308	3.11418	0.943354	0.0395257	22.5149
meningioma	genus Candidatus Soleaferreagenus Candidatus Soleaferrea|| id:ebi-a-GCST90016976	Weighted median	9	0.235767	0.207827	0.25661	-0.171574	0.643108	1.26588	0.842338	1.90238
meningioma	genus Candidatus Soleaferreagenus Candidatus Soleaferrea|| id:ebi-a-GCST90016976	Weighted mode	9	0.338163	0.3482	0.359905	-0.34431	1.02064	1.40237	0.708709	2.77496
meningioma	genus Catenibacteriumgenus Catenibacterium|| id:ebi-a-GCST90016977	Inverse variance weighted	4	0.237912	0.179527	0.185101	-0.113962	0.589785	1.2686	0.892292	1.8036
meningioma	genus Catenibacteriumgenus Catenibacterium|| id:ebi-a-GCST90016977	MR Egger	4	1.66347	2.24731	0.536274	-2.74125	6.06819	5.2776	0.0644897	431.899
meningioma	genus Catenibacteriumgenus Catenibacterium|| id:ebi-a-GCST90016977	Weighted median	4	0.273074	0.219551	0.21358	-0.157246	0.703394	1.314	0.854494	2.0206
meningioma	genus Catenibacteriumgenus Catenibacterium|| id:ebi-a-GCST90016977	Weighted mode	4	0.314739	0.276682	0.33794	-0.227557	0.857035	1.3699	0.796477	2.35616
meningioma	genus Christensenellaceae R 7groupgenus Christensenellaceae R 7group|| id:ebi-a-GCST90016978	Inverse variance weighted	8	0.202233	0.291139	0.487289	-0.3684	0.772867	1.22413	0.69184	2.16597
meningioma	genus Christensenellaceae R 7groupgenus Christensenellaceae R 7group|| id:ebi-a-GCST90016978	MR Egger	8	-0.575739	1.02188	0.59357	-2.57863	1.42715	0.562289	0.0758782	4.1668
meningioma	genus Christensenellaceae R 7groupgenus Christensenellaceae R 7group|| id:ebi-a-GCST90016978	Weighted median	8	0.171457	0.384275	0.655465	-0.581723	0.924637	1.18703	0.558935	2.52095
meningioma	genus Christensenellaceae R 7groupgenus Christensenellaceae R 7group|| id:ebi-a-GCST90016978	Weighted mode	8	0.497221	0.532077	0.381157	-0.545649	1.54009	1.64415	0.579466	4.66502
meningioma	genus Clostridium innocuum groupgenus Clostridium innocuum group|| id:ebi-a-GCST90016979	Inverse variance weighted	8	0.0169094	0.13367	0.899336	-0.245084	0.278903	1.01705	0.782639	1.32168
meningioma	genus Clostridium innocuum groupgenus Clostridium innocuum group|| id:ebi-a-GCST90016979	MR Egger	8	-0.293092	0.68302	0.682822	-1.63181	1.04563	0.745954	0.195575	2.84518
meningioma	genus Clostridium innocuum groupgenus Clostridium innocuum group|| id:ebi-a-GCST90016979	Weighted median	8	-0.1136	0.188782	0.54734	-0.483613	0.256413	0.892615	0.616552	1.29229
meningioma	genus Clostridium innocuum groupgenus Clostridium innocuum group|| id:ebi-a-GCST90016979	Weighted mode	8	-0.169426	0.277098	0.560238	-0.712538	0.373685	0.844149	0.490398	1.45308
meningioma	genus Clostridium sensustricto1genus Clostridium sensustricto1|| id:ebi-a-GCST90016980	Inverse variance weighted	6	0.0686143	0.251301	0.784825	-0.423935	0.561163	1.07102	0.654467	1.75271
meningioma	genus Clostridium sensustricto1genus Clostridium sensustricto1|| id:ebi-a-GCST90016980	MR Egger	6	0.0222129	0.762491	0.978155	-1.47227	1.51669	1.02246	0.229404	4.55714
meningioma	genus Clostridium sensustricto1genus Clostridium sensustricto1|| id:ebi-a-GCST90016980	Weighted median	6	0.0758094	0.314802	0.809698	-0.541203	0.692822	1.07876	0.582047	1.99935
meningioma	genus Clostridium sensustricto1genus Clostridium sensustricto1|| id:ebi-a-GCST90016980	Weighted mode	6	0.160315	0.428583	0.723699	-0.679708	1.00034	1.17388	0.506765	2.7192
meningioma	genus Collinsellagenus Collinsella|| id:ebi-a-GCST90016981	Inverse variance weighted	9	0.197255	0.262496	0.452377	-0.317238	0.711748	1.21805	0.728158	2.03755
meningioma	genus Collinsellagenus Collinsella|| id:ebi-a-GCST90016981	MR Egger	9	0.407756	0.979771	0.689745	-1.51259	2.32811	1.50344	0.220338	10.2585
meningioma	genus Collinsellagenus Collinsella|| id:ebi-a-GCST90016981	Weighted median	9	0.324345	0.333897	0.331353	-0.330093	0.978783	1.38312	0.718857	2.66122
meningioma	genus Collinsellagenus Collinsella|| id:ebi-a-GCST90016981	Weighted mode	9	0.470042	0.498902	0.373691	-0.507806	1.44789	1.60006	0.601815	4.25413
meningioma	genus Coprobactergenus Coprobacter|| id:ebi-a-GCST90016982	Inverse variance weighted	11	0.0795882	0.162537	0.624374	-0.238985	0.398161	1.08284	0.787427	1.48908
meningioma	genus Coprobactergenus Coprobacter|| id:ebi-a-GCST90016982	MR Egger	11	0.0974972	0.6679	0.887158	-1.21159	1.40658	1.10241	0.297724	4.08198
meningioma	genus Coprobactergenus Coprobacter|| id:ebi-a-GCST90016982	Weighted median	11	0.123138	0.222327	0.579675	-0.312623	0.558898	1.13104	0.731526	1.74874
meningioma	genus Coprobactergenus Coprobacter|| id:ebi-a-GCST90016982	Weighted mode	11	0.145773	0.373782	0.704718	-0.58684	0.878386	1.15693	0.556082	2.40701
meningioma	genus Coprococcus1genus Coprococcus1|| id:ebi-a-GCST90016983	Inverse variance weighted	11	-0.530163	0.216463	0.0143171	-0.954431	-0.105895	0.588509	0.385031	0.899519
meningioma	genus Coprococcus1genus Coprococcus1|| id:ebi-a-GCST90016983	MR Egger	11	-0.448953	0.533409	0.421774	-1.49444	0.596528	0.638296	0.224375	1.8158
meningioma	genus Coprococcus1genus Coprococcus1|| id:ebi-a-GCST90016983	Weighted median	11	-0.637608	0.286724	0.0261641	-1.19959	-0.0756285	0.528555	0.301318	0.927161
meningioma	genus Coprococcus1genus Coprococcus1|| id:ebi-a-GCST90016983	Weighted mode	11	-0.731759	0.44239	0.129109	-1.59884	0.135325	0.481062	0.20213	1.14491
meningioma	genus Coprococcus2genus Coprococcus2|| id:ebi-a-GCST90016984	Inverse variance weighted	8	-0.387368	0.236547	0.101507	-0.851001	0.0762645	0.678841	0.426987	1.07925
meningioma	genus Coprococcus2genus Coprococcus2|| id:ebi-a-GCST90016984	MR Egger	8	1.80724	1.86532	0.370033	-1.8488	5.46327	6.09358	0.157426	235.868
meningioma	genus Coprococcus2genus Coprococcus2|| id:ebi-a-GCST90016984	Weighted median	8	-0.235847	0.292421	0.419935	-0.808992	0.337298	0.789901	0.445307	1.40116
meningioma	genus Coprococcus2genus Coprococcus2|| id:ebi-a-GCST90016984	Weighted mode	8	-0.161421	0.432873	0.720254	-1.00985	0.68701	0.850934	0.364273	1.98776
meningioma	genus Coprococcus3genus Coprococcus3|| id:ebi-a-GCST90016985	Inverse variance weighted	8	0.203192	0.348181	0.559502	-0.479243	0.885626	1.22531	0.619252	2.4245
meningioma	genus Coprococcus3genus Coprococcus3|| id:ebi-a-GCST90016985	MR Egger	8	0.726933	2.06408	0.736741	-3.31866	4.77252	2.06873	0.0362014	118.217
meningioma	genus Coprococcus3genus Coprococcus3|| id:ebi-a-GCST90016985	Weighted median	8	0.0139372	0.391494	0.971601	-0.753391	0.781265	1.01403	0.470768	2.18423
meningioma	genus Coprococcus3genus Coprococcus3|| id:ebi-a-GCST90016985	Weighted mode	8	-0.214646	0.671051	0.758406	-1.52991	1.10061	0.806827	0.216556	3.00601
meningioma	genus Defluviitaleaceae UCG011genus Defluviitaleaceae UCG011|| id:ebi-a-GCST90016986	Inverse variance weighted	9	-0.162236	0.226439	0.473705	-0.606057	0.281585	0.850241	0.545498	1.32523
meningioma	genus Defluviitaleaceae UCG011genus Defluviitaleaceae UCG011|| id:ebi-a-GCST90016986	MR Egger	9	-0.282774	0.871965	0.75519	-1.99183	1.42628	0.75369	0.136446	4.16317
meningioma	genus Defluviitaleaceae UCG011genus Defluviitaleaceae UCG011|| id:ebi-a-GCST90016986	Weighted median	9	-0.364173	0.280931	0.19487	-0.914799	0.186453	0.694771	0.400597	1.20497
meningioma	genus Defluviitaleaceae UCG011genus Defluviitaleaceae UCG011|| id:ebi-a-GCST90016986	Weighted mode	9	-0.50583	0.440809	0.284329	-1.36982	0.358156	0.603005	0.254154	1.43069
meningioma	genus Desulfovibriogenus Desulfovibrio|| id:ebi-a-GCST90016987	Inverse variance weighted	9	0.174771	0.197976	0.377351	-0.213262	0.562804	1.19097	0.807944	1.75559
meningioma	genus Desulfovibriogenus Desulfovibrio|| id:ebi-a-GCST90016987	MR Egger	9	-0.823952	0.589297	0.204759	-1.97897	0.33107	0.438695	0.138211	1.39246
meningioma	genus Desulfovibriogenus Desulfovibrio|| id:ebi-a-GCST90016987	Weighted median	9	0.122906	0.2648	0.642543	-0.396102	0.641914	1.13078	0.672938	1.90011
meningioma	genus Desulfovibriogenus Desulfovibrio|| id:ebi-a-GCST90016987	Weighted mode	9	0.217927	0.383322	0.585281	-0.533384	0.969239	1.2435	0.586617	2.63594
meningioma	genus Dialistergenus Dialister|| id:ebi-a-GCST90016988	Inverse variance weighted	11	0.195778	0.24845	0.430699	-0.291185	0.682741	1.21626	0.747378	1.9793
meningioma	genus Dialistergenus Dialister|| id:ebi-a-GCST90016988	MR Egger	11	1.98249	0.882719	0.0513472	0.252357	3.71261	7.26077	1.28706	40.9607
meningioma	genus Dialistergenus Dialister|| id:ebi-a-GCST90016988	Weighted median	11	0.31422	0.287345	0.274161	-0.248975	0.877416	1.36919	0.779599	2.40468
meningioma	genus Dialistergenus Dialister|| id:ebi-a-GCST90016988	Weighted mode	11	0.483804	0.443465	0.300877	-0.385387	1.353	1.62223	0.680187	3.869
meningioma	genus Doreagenus Dorea|| id:ebi-a-GCST90016989	Inverse variance weighted	10	0.179674	0.290621	0.536415	-0.389942	0.749291	1.19683	0.677096	2.1155
meningioma	genus Doreagenus Dorea|| id:ebi-a-GCST90016989	MR Egger	10	-0.0942104	0.848129	0.914289	-1.75654	1.56812	0.910091	0.172641	4.79763
meningioma	genus Doreagenus Dorea|| id:ebi-a-GCST90016989	Weighted median	10	0.203719	0.359615	0.571059	-0.501127	0.908565	1.22595	0.605848	2.48076
meningioma	genus Doreagenus Dorea|| id:ebi-a-GCST90016989	Weighted mode	10	0.199462	0.491335	0.694255	-0.763556	1.16248	1.22075	0.466007	3.19785
meningioma	genus Eggerthellagenus Eggerthella|| id:ebi-a-GCST90016990	Inverse variance weighted	9	-0.228172	0.147785	0.122601	-0.51783	0.0614865	0.795988	0.595812	1.06342
meningioma	genus Eggerthellagenus Eggerthella|| id:ebi-a-GCST90016990	MR Egger	9	0.0775772	0.66515	0.910428	-1.22612	1.38127	1.08067	0.29343	3.97996
meningioma	genus Eggerthellagenus Eggerthella|| id:ebi-a-GCST90016990	Weighted median	9	-0.304665	0.189832	0.108512	-0.676737	0.0674063	0.73737	0.508273	1.06973
meningioma	genus Eggerthellagenus Eggerthella|| id:ebi-a-GCST90016990	Weighted mode	9	-0.3163	0.302964	0.326994	-0.910109	0.277509	0.72884	0.40248	1.31984
meningioma	genus Eisenbergiellagenus Eisenbergiella|| id:ebi-a-GCST90016991	Inverse variance weighted	11	0.0235909	0.138324	0.864578	-0.247523	0.294705	1.02387	0.780732	1.34273
meningioma	genus Eisenbergiellagenus Eisenbergiella|| id:ebi-a-GCST90016991	MR Egger	11	-0.597907	1.02402	0.573641	-2.60499	1.40918	0.549962	0.0739039	4.09259
meningioma	genus Eisenbergiellagenus Eisenbergiella|| id:ebi-a-GCST90016991	Weighted median	11	-0.0902418	0.189971	0.634767	-0.462586	0.282102	0.91371	0.629653	1.32591
meningioma	genus Eisenbergiellagenus Eisenbergiella|| id:ebi-a-GCST90016991	Weighted mode	11	-0.0900484	0.263085	0.739226	-0.605694	0.425597	0.913887	0.545695	1.5305
meningioma	genus Enterorhabdusgenus Enterorhabdus|| id:ebi-a-GCST90016992	Inverse variance weighted	6	-0.186906	0.220041	0.39565	-0.618187	0.244374	0.829521	0.538921	1.27682
meningioma	genus Enterorhabdusgenus Enterorhabdus|| id:ebi-a-GCST90016992	MR Egger	6	-0.143466	0.579587	0.816684	-1.27946	0.992525	0.86635	0.278188	2.69804
meningioma	genus Enterorhabdusgenus Enterorhabdus|| id:ebi-a-GCST90016992	Weighted median	6	-0.17891	0.27915	0.521582	-0.726044	0.368224	0.836181	0.483819	1.44517
meningioma	genus Enterorhabdusgenus Enterorhabdus|| id:ebi-a-GCST90016992	Weighted mode	6	-0.220362	0.35253	0.559331	-0.911321	0.470597	0.802228	0.401993	1.60095
meningioma	genus Erysipelatoclostridiumgenus Erysipelatoclostridium|| id:ebi-a-GCST90016993	Inverse variance weighted	15	-0.00975591	0.153546	0.949338	-0.310706	0.291194	0.990292	0.73293	1.33802
meningioma	genus Erysipelatoclostridiumgenus Erysipelatoclostridium|| id:ebi-a-GCST90016993	MR Egger	15	-0.257456	0.602366	0.676076	-1.43809	0.923181	0.773015	0.23738	2.51729
meningioma	genus Erysipelatoclostridiumgenus Erysipelatoclostridium|| id:ebi-a-GCST90016993	Weighted median	15	0.111507	0.215385	0.604661	-0.310647	0.533661	1.11796	0.732972	1.70516
meningioma	genus Erysipelatoclostridiumgenus Erysipelatoclostridium|| id:ebi-a-GCST90016993	Weighted mode	15	0.301678	0.404064	0.467654	-0.490289	1.09364	1.35213	0.61245	2.98513
meningioma	genus Escherichia Shigellagenus Escherichia Shigella|| id:ebi-a-GCST90016995	Inverse variance weighted	10	0.0932077	0.223765	0.677012	-0.345371	0.531786	1.09769	0.707958	1.70197
meningioma	genus Escherichia Shigellagenus Escherichia Shigella|| id:ebi-a-GCST90016995	MR Egger	10	1.11871	0.695331	0.146306	-0.244136	2.48156	3.06091	0.783381	11.9599
meningioma	genus Escherichia Shigellagenus Escherichia Shigella|| id:ebi-a-GCST90016995	Weighted median	10	0.225903	0.3005	0.452197	-0.363077	0.814883	1.25345	0.695533	2.25891
meningioma	genus Escherichia Shigellagenus Escherichia Shigella|| id:ebi-a-GCST90016995	Weighted mode	10	0.246514	0.437029	0.586487	-0.610063	1.10309	1.27956	0.543317	3.01347
meningioma	genus Eubacterium brachy groupgenus Eubacterium brachy group|| id:ebi-a-GCST90016996	Inverse variance weighted	10	0.0408383	0.125129	0.744144	-0.204414	0.28609	1.04168	0.815125	1.33121
meningioma	genus Eubacterium brachy groupgenus Eubacterium brachy group|| id:ebi-a-GCST90016996	MR Egger	10	0.102216	0.515859	0.847872	-0.908867	1.1133	1.10762	0.402981	3.04438
meningioma	genus Eubacterium brachy groupgenus Eubacterium brachy group|| id:ebi-a-GCST90016996	Weighted median	10	0.016945	0.170862	0.921	-0.317944	0.351834	1.01709	0.727643	1.42167
meningioma	genus Eubacterium brachy groupgenus Eubacterium brachy group|| id:ebi-a-GCST90016996	Weighted mode	10	0.274072	0.296288	0.379091	-0.306653	0.854797	1.31531	0.735906	2.3509
meningioma	genus Eubacterium coprostanoligenes groupgenus Eubacterium coprostanoligenes group|| id:ebi-a-GCST90016997	Inverse variance weighted	12	0.118007	0.236671	0.618052	-0.345868	0.581883	1.12525	0.707606	1.7894
meningioma	genus Eubacterium coprostanoligenes groupgenus Eubacterium coprostanoligenes group|| id:ebi-a-GCST90016997	MR Egger	12	-0.445002	0.903811	0.633094	-2.21647	1.32647	0.640823	0.108993	3.76771
meningioma	genus Eubacterium coprostanoligenes groupgenus Eubacterium coprostanoligenes group|| id:ebi-a-GCST90016997	Weighted median	12	0.453049	0.310451	0.144475	-0.155435	1.06153	1.5731	0.856043	2.8908
meningioma	genus Eubacterium coprostanoligenes groupgenus Eubacterium coprostanoligenes group|| id:ebi-a-GCST90016997	Weighted mode	12	0.520974	0.552899	0.366294	-0.562708	1.60466	1.68367	0.569664	4.97615
meningioma	genus Eubacterium eligens groupgenus Eubacterium eligens group|| id:ebi-a-GCST90016998	Inverse variance weighted	6	0.5125	0.297661	0.0851135	-0.0709155	1.09591	1.66946	0.931541	2.99192
meningioma	genus Eubacterium eligens groupgenus Eubacterium eligens group|| id:ebi-a-GCST90016998	MR Egger	6	1.06559	1.11369	0.392845	-1.11724	3.24843	2.90256	0.327181	25.7499
meningioma	genus Eubacterium eligens groupgenus Eubacterium eligens group|| id:ebi-a-GCST90016998	Weighted median	6	0.540114	0.349056	0.121778	-0.144036	1.22426	1.7162	0.865856	3.40166
meningioma	genus Eubacterium eligens groupgenus Eubacterium eligens group|| id:ebi-a-GCST90016998	Weighted mode	6	0.547139	0.483771	0.309372	-0.401052	1.49533	1.7283	0.669615	4.46081
meningioma	genus Eubacterium fissicatena groupgenus Eubacterium fissicatena group|| id:ebi-a-GCST90016999	Inverse variance weighted	9	0.0401057	0.13328	0.76348	-0.221122	0.301334	1.04092	0.801619	1.35166
meningioma	genus Eubacterium fissicatena groupgenus Eubacterium fissicatena group|| id:ebi-a-GCST90016999	MR Egger	9	-0.0301087	0.690958	0.96646	-1.38439	1.32417	0.97034	0.250477	3.75906
meningioma	genus Eubacterium fissicatena groupgenus Eubacterium fissicatena group|| id:ebi-a-GCST90016999	Weighted median	9	-0.102262	0.182856	0.575992	-0.460659	0.256135	0.902793	0.630868	1.29193
meningioma	genus Eubacterium fissicatena groupgenus Eubacterium fissicatena group|| id:ebi-a-GCST90016999	Weighted mode	9	-0.204672	0.282174	0.488914	-0.757733	0.348388	0.814915	0.468728	1.41678
meningioma	genus Eubacterium hallii groupgenus Eubacterium hallii group|| id:ebi-a-GCST90017000	Inverse variance weighted	14	0.100923	0.222008	0.649404	-0.334214	0.53606	1.10619	0.715901	1.70926
meningioma	genus Eubacterium hallii groupgenus Eubacterium hallii group|| id:ebi-a-GCST90017000	MR Egger	14	0.191552	0.479361	0.696473	-0.747996	1.1311	1.21113	0.473314	3.09906
meningioma	genus Eubacterium hallii groupgenus Eubacterium hallii group|| id:ebi-a-GCST90017000	Weighted median	14	0.152789	0.273028	0.575745	-0.382346	0.687925	1.16508	0.682259	1.98958
meningioma	genus Eubacterium hallii groupgenus Eubacterium hallii group|| id:ebi-a-GCST90017000	Weighted mode	14	0.208835	0.388079	0.599583	-0.5518	0.96947	1.23224	0.575913	2.63655
meningioma	genus Eubacterium nodatum groupgenus Eubacterium nodatum group|| id:ebi-a-GCST90017001	Inverse variance weighted	11	-0.0939182	0.139822	0.501776	-0.36797	0.180133	0.910357	0.692138	1.19738
meningioma	genus Eubacterium nodatum groupgenus Eubacterium nodatum group|| id:ebi-a-GCST90017001	MR Egger	11	0.0536303	0.654463	0.936484	-1.22912	1.33638	1.05509	0.292551	3.80524
meningioma	genus Eubacterium nodatum groupgenus Eubacterium nodatum group|| id:ebi-a-GCST90017001	Weighted median	11	0.00529057	0.15328	0.972466	-0.295137	0.305719	1.0053	0.744429	1.3576
meningioma	genus Eubacterium nodatum groupgenus Eubacterium nodatum group|| id:ebi-a-GCST90017001	Weighted mode	11	-0.0147935	0.192078	0.940128	-0.391267	0.36168	0.985315	0.676199	1.43574
meningioma	genus Eubacterium oxidoreducens groupgenus Eubacterium oxidoreducens group|| id:ebi-a-GCST90017002	Inverse variance weighted	5	-0.15284	0.204696	0.455263	-0.554044	0.248364	0.858267	0.574622	1.28193
meningioma	genus Eubacterium oxidoreducens groupgenus Eubacterium oxidoreducens group|| id:ebi-a-GCST90017002	MR Egger	5	0.0676042	0.865819	0.94268	-1.6294	1.76461	1.06994	0.196047	5.83929
meningioma	genus Eubacterium oxidoreducens groupgenus Eubacterium oxidoreducens group|| id:ebi-a-GCST90017002	Weighted median	5	-0.183567	0.264241	0.487245	-0.701479	0.334344	0.832296	0.495852	1.39702
meningioma	genus Eubacterium oxidoreducens groupgenus Eubacterium oxidoreducens group|| id:ebi-a-GCST90017002	Weighted mode	5	0.0921822	0.371486	0.816241	-0.635931	0.820295	1.09656	0.529442	2.27117
meningioma	genus Eubacterium rectale groupgenus Eubacterium rectale group|| id:ebi-a-GCST90017003	Inverse variance weighted	8	0.711502	0.275823	0.00989266	0.170889	1.25212	2.03705	1.18636	3.49774
meningioma	genus Eubacterium rectale groupgenus Eubacterium rectale group|| id:ebi-a-GCST90017003	MR Egger	8	1.40685	1.00957	0.212897	-0.571918	3.38561	4.08306	0.564442	29.536
meningioma	genus Eubacterium rectale groupgenus Eubacterium rectale group|| id:ebi-a-GCST90017003	Weighted median	8	0.519145	0.372948	0.163921	-0.211833	1.25012	1.68059	0.8091	3.49077
meningioma	genus Eubacterium rectale groupgenus Eubacterium rectale group|| id:ebi-a-GCST90017003	Weighted mode	8	0.303839	0.55047	0.598145	-0.775082	1.38276	1.35505	0.460666	3.98589
meningioma	genus Eubacterium ruminantium groupgenus Eubacterium ruminantium group|| id:ebi-a-GCST90017004	Inverse variance weighted	18	-0.0781998	0.140092	0.576705	-0.352779	0.19638	0.92478	0.702732	1.21699
meningioma	genus Eubacterium ruminantium groupgenus Eubacterium ruminantium group|| id:ebi-a-GCST90017004	MR Egger	18	-0.0779947	0.483388	0.873837	-1.02543	0.869445	0.924969	0.358641	2.38559
meningioma	genus Eubacterium ruminantium groupgenus Eubacterium ruminantium group|| id:ebi-a-GCST90017004	Weighted median	18	-0.361178	0.168725	0.0323037	-0.691879	-0.0304772	0.696855	0.500635	0.969983
meningioma	genus Eubacterium ruminantium groupgenus Eubacterium ruminantium group|| id:ebi-a-GCST90017004	Weighted mode	18	-0.351758	0.266277	0.204	-0.87366	0.170144	0.70345	0.417421	1.18548
meningioma	genus Eubacterium ventriosum groupgenus Eubacterium ventriosum group|| id:ebi-a-GCST90017005	Inverse variance weighted	15	-0.11081	0.193347	0.566566	-0.489771	0.268151	0.895108	0.612766	1.30754
meningioma	genus Eubacterium ventriosum groupgenus Eubacterium ventriosum group|| id:ebi-a-GCST90017005	MR Egger	15	1.03177	0.863328	0.253391	-0.66035	2.7239	2.80604	0.516671	15.2396
meningioma	genus Eubacterium ventriosum groupgenus Eubacterium ventriosum group|| id:ebi-a-GCST90017005	Weighted median	15	-0.164871	0.254213	0.516628	-0.663128	0.333387	0.848003	0.515237	1.39569
meningioma	genus Eubacterium ventriosum groupgenus Eubacterium ventriosum group|| id:ebi-a-GCST90017005	Weighted mode	15	0.309823	0.40757	0.459763	-0.489013	1.10866	1.36318	0.613231	3.03029
meningioma	genus Eubacterium xylanophilum groupgenus Eubacterium xylanophilum group|| id:ebi-a-GCST90017006	Inverse variance weighted	9	0.0671367	0.252095	0.789996	-0.426969	0.561243	1.06944	0.652484	1.75285
meningioma	genus Eubacterium xylanophilum groupgenus Eubacterium xylanophilum group|| id:ebi-a-GCST90017006	MR Egger	9	-0.252534	0.794727	0.759934	-1.8102	1.30513	0.776829	0.163621	3.68817
meningioma	genus Eubacterium xylanophilum groupgenus Eubacterium xylanophilum group|| id:ebi-a-GCST90017006	Weighted median	9	0.150816	0.287448	0.59981	-0.412581	0.714214	1.16278	0.661939	2.04258
meningioma	genus Eubacterium xylanophilum groupgenus Eubacterium xylanophilum group|| id:ebi-a-GCST90017006	Weighted mode	9	0.25674	0.385927	0.524599	-0.499678	1.01316	1.29271	0.606726	2.75428
meningioma	genus Faecalibacteriumgenus Faecalibacterium|| id:ebi-a-GCST90017007	Inverse variance weighted	10	-0.275436	0.197728	0.163617	-0.662982	0.11211	0.759241	0.515312	1.11864
meningioma	genus Faecalibacteriumgenus Faecalibacterium|| id:ebi-a-GCST90017007	MR Egger	10	0.239493	0.386034	0.552257	-0.517133	0.99612	1.27061	0.596228	2.70775
meningioma	genus Faecalibacteriumgenus Faecalibacterium|| id:ebi-a-GCST90017007	Weighted median	10	-0.248589	0.257191	0.333768	-0.752683	0.255506	0.779901	0.471101	1.29112
meningioma	genus Faecalibacteriumgenus Faecalibacterium|| id:ebi-a-GCST90017007	Weighted mode	10	-0.310597	0.320895	0.358379	-0.939551	0.318357	0.733009	0.390803	1.37487
meningioma	genus Family XIII AD3011 groupgenus Family XIII AD3011 group|| id:ebi-a-GCST90017008	Inverse variance weighted	13	-0.341301	0.201695	0.090615	-0.736624	0.0540216	0.710845	0.478727	1.05551
meningioma	genus Family XIII AD3011 groupgenus Family XIII AD3011 group|| id:ebi-a-GCST90017008	MR Egger	13	-0.788218	0.956486	0.427403	-2.66293	1.08649	0.454654	0.0697436	2.96387
meningioma	genus Family XIII AD3011 groupgenus Family XIII AD3011 group|| id:ebi-a-GCST90017008	Weighted median	13	-0.136291	0.25939	0.599285	-0.644696	0.372114	0.872589	0.524822	1.4508
meningioma	genus Family XIII AD3011 groupgenus Family XIII AD3011 group|| id:ebi-a-GCST90017008	Weighted mode	13	0.0364483	0.452474	0.937125	-0.850401	0.923298	1.03712	0.427243	2.51758
meningioma	genus Family XIII UCG001genus Family XIII UCG001|| id:ebi-a-GCST90017009	Inverse variance weighted	8	0.0868208	0.327053	0.790652	-0.554203	0.727844	1.0907	0.57453	2.07061
meningioma	genus Family XIII UCG001genus Family XIII UCG001|| id:ebi-a-GCST90017009	MR Egger	8	0.22758	1.0821	0.840383	-1.89333	2.34849	1.25556	0.15057	10.4697
meningioma	genus Family XIII UCG001genus Family XIII UCG001|| id:ebi-a-GCST90017009	Weighted median	8	-0.391546	0.337759	0.246357	-1.05355	0.270463	0.676011	0.348696	1.31057
meningioma	genus Family XIII UCG001genus Family XIII UCG001|| id:ebi-a-GCST90017009	Weighted mode	8	-0.506677	0.459147	0.306287	-1.4066	0.393251	0.602494	0.244974	1.48179
meningioma	genus Flavonifractorgenus Flavonifractor|| id:ebi-a-GCST90017010	Inverse variance weighted	5	0.181037	0.310529	0.559895	-0.427598	0.789673	1.19846	0.652073	2.20268
meningioma	genus Flavonifractorgenus Flavonifractor|| id:ebi-a-GCST90017010	MR Egger	5	-1.61843	1.10598	0.239569	-3.78616	0.549291	0.198209	0.0226826	1.73202
meningioma	genus Flavonifractorgenus Flavonifractor|| id:ebi-a-GCST90017010	Weighted median	5	0.417614	0.385514	0.278691	-0.337994	1.17322	1.51833	0.713199	3.23239
meningioma	genus Flavonifractorgenus Flavonifractor|| id:ebi-a-GCST90017010	Weighted mode	5	0.393277	0.506492	0.480826	-0.599447	1.386	1.48183	0.549115	3.99883
meningioma	genus Fusicatenibactergenus Fusicatenibacter|| id:ebi-a-GCST90017011	Inverse variance weighted	18	-0.0207935	0.191447	0.91351	-0.39603	0.354443	0.979421	0.672986	1.42539
meningioma	genus Fusicatenibactergenus Fusicatenibacter|| id:ebi-a-GCST90017011	MR Egger	18	-1.09079	0.716169	0.147254	-2.49448	0.312899	0.33595	0.0825391	1.36738
meningioma	genus Fusicatenibactergenus Fusicatenibacter|| id:ebi-a-GCST90017011	Weighted median	18	0.0885028	0.26936	0.742483	-0.439442	0.616448	1.09254	0.644396	1.85234
meningioma	genus Fusicatenibactergenus Fusicatenibacter|| id:ebi-a-GCST90017011	Weighted mode	18	0.143861	0.473509	0.764953	-0.784216	1.07194	1.15472	0.456478	2.92103
meningioma	genus Gordonibactergenus Gordonibacter|| id:ebi-a-GCST90017012	Inverse variance weighted	11	0.0314363	0.112873	0.780622	-0.189796	0.252668	1.03194	0.827128	1.28746
meningioma	genus Gordonibactergenus Gordonibacter|| id:ebi-a-GCST90017012	MR Egger	11	-0.11683	0.47794	0.812368	-1.05359	0.819933	0.889737	0.348683	2.27035
meningioma	genus Gordonibactergenus Gordonibacter|| id:ebi-a-GCST90017012	Weighted median	11	0.0100407	0.153018	0.947682	-0.289875	0.309956	1.01009	0.748357	1.36337
meningioma	genus Gordonibactergenus Gordonibacter|| id:ebi-a-GCST90017012	Weighted mode	11	0.257089	0.259788	0.345704	-0.252095	0.766274	1.29316	0.777171	2.15173
meningioma	genus Haemophilusgenus Haemophilus|| id:ebi-a-GCST90017013	Inverse variance weighted	9	0.0900569	0.200617	0.653505	-0.303153	0.483267	1.09424	0.738486	1.62136
meningioma	genus Haemophilusgenus Haemophilus|| id:ebi-a-GCST90017013	MR Egger	9	-0.314248	0.44737	0.505089	-1.19109	0.562597	0.730338	0.303889	1.75523
meningioma	genus Haemophilusgenus Haemophilus|| id:ebi-a-GCST90017013	Weighted median	9	0.0281728	0.234718	0.904461	-0.431875	0.48822	1.02857	0.649291	1.62941
meningioma	genus Haemophilusgenus Haemophilus|| id:ebi-a-GCST90017013	Weighted mode	9	-0.208966	0.31417	0.52467	-0.824739	0.406807	0.811423	0.438349	1.50201
meningioma	genus Holdemanellagenus Holdemanella|| id:ebi-a-GCST90017014	Inverse variance weighted	11	0.0296255	0.144759	0.837843	-0.254103	0.313354	1.03007	0.775612	1.36801
meningioma	genus Holdemanellagenus Holdemanella|| id:ebi-a-GCST90017014	MR Egger	11	0.113653	0.414036	0.789897	-0.697857	0.925163	1.12036	0.497651	2.52228
meningioma	genus Holdemanellagenus Holdemanella|| id:ebi-a-GCST90017014	Weighted median	11	0.0396675	0.194529	0.83842	-0.34161	0.420945	1.04046	0.710625	1.5234
meningioma	genus Holdemanellagenus Holdemanella|| id:ebi-a-GCST90017014	Weighted mode	11	0.0795734	0.281257	0.783007	-0.471689	0.630836	1.08283	0.623947	1.87918
meningioma	genus Holdemaniagenus Holdemania|| id:ebi-a-GCST90017015	Inverse variance weighted	14	-0.205553	0.155346	0.185771	-0.510031	0.0989256	0.814197	0.600477	1.10398
meningioma	genus Holdemaniagenus Holdemania|| id:ebi-a-GCST90017015	MR Egger	14	-0.027208	0.457675	0.953574	-0.924252	0.869836	0.973159	0.396828	2.38652
meningioma	genus Holdemaniagenus Holdemania|| id:ebi-a-GCST90017015	Weighted median	14	-0.263439	0.209158	0.207843	-0.673388	0.146511	0.768405	0.509978	1.15779
meningioma	genus Holdemaniagenus Holdemania|| id:ebi-a-GCST90017015	Weighted mode	14	-0.319137	0.348104	0.375949	-1.00142	0.363146	0.726776	0.367357	1.43785
meningioma	genus Howardellagenus Howardella|| id:ebi-a-GCST90017016	Inverse variance weighted	9	0.0305721	0.11711	0.79405	-0.198963	0.260107	1.03104	0.81958	1.29707
meningioma	genus Howardellagenus Howardella|| id:ebi-a-GCST90017016	MR Egger	9	0.185667	0.465753	0.702039	-0.727208	1.09854	1.20402	0.483256	2.99979
meningioma	genus Howardellagenus Howardella|| id:ebi-a-GCST90017016	Weighted median	9	-0.0527517	0.157803	0.738162	-0.362045	0.256542	0.948616	0.696251	1.29245
meningioma	genus Howardellagenus Howardella|| id:ebi-a-GCST90017016	Weighted mode	9	-0.099641	0.209259	0.646692	-0.509788	0.310506	0.905162	0.600623	1.36412
meningioma	genus Hungatellagenus Hungatella|| id:ebi-a-GCST90017017	Inverse variance weighted	5	-0.238029	0.179185	0.184047	-0.589231	0.113173	0.78818	0.554754	1.11983
meningioma	genus Hungatellagenus Hungatella|| id:ebi-a-GCST90017017	MR Egger	5	-0.0891592	1.12691	0.94192	-2.2979	2.11958	0.9147	0.10047	8.32763
meningioma	genus Hungatellagenus Hungatella|| id:ebi-a-GCST90017017	Weighted median	5	-0.226927	0.225286	0.313799	-0.668487	0.214634	0.796979	0.512483	1.23941
meningioma	genus Hungatellagenus Hungatella|| id:ebi-a-GCST90017017	Weighted mode	5	0.0487406	0.32545	0.888199	-0.589141	0.686623	1.04995	0.554803	1.98699
meningioma	genus Intestinibactergenus Intestinibacter|| id:ebi-a-GCST90017018	Inverse variance weighted	15	0.264892	0.199334	0.183886	-0.125803	0.655587	1.30329	0.881789	1.92627
meningioma	genus Intestinibactergenus Intestinibacter|| id:ebi-a-GCST90017018	MR Egger	15	0.362533	0.672689	0.599043	-0.955939	1.681	1.43696	0.384451	5.37094
meningioma	genus Intestinibactergenus Intestinibacter|| id:ebi-a-GCST90017018	Weighted median	15	0.245709	0.243892	0.313718	-0.232318	0.723736	1.27853	0.792694	2.06212
meningioma	genus Intestinibactergenus Intestinibacter|| id:ebi-a-GCST90017018	Weighted mode	15	0.26045	0.42084	0.545934	-0.564396	1.0853	1.29751	0.568704	2.96031
meningioma	genus Intestinimonasgenus Intestinimonas|| id:ebi-a-GCST90017019	Inverse variance weighted	16	-0.0571184	0.184213	0.75651	-0.418175	0.303939	0.944482	0.658247	1.35519
meningioma	genus Intestinimonasgenus Intestinimonas|| id:ebi-a-GCST90017019	MR Egger	16	0.310726	0.518916	0.558873	-0.70635	1.3278	1.36441	0.493442	3.77274
meningioma	genus Intestinimonasgenus Intestinimonas|| id:ebi-a-GCST90017019	Weighted median	16	-0.0739069	0.235192	0.753339	-0.534884	0.38707	0.928758	0.585737	1.47266
meningioma	genus Intestinimonasgenus Intestinimonas|| id:ebi-a-GCST90017019	Weighted mode	16	-0.0544803	0.308267	0.862084	-0.658684	0.549723	0.946977	0.517532	1.73277
meningioma	genus Lachnoclostridiumgenus Lachnoclostridium|| id:ebi-a-GCST90017020	Inverse variance weighted	13	-0.574129	0.219491	0.00890359	-1.00433	-0.143927	0.563195	0.36629	0.865951
meningioma	genus Lachnoclostridiumgenus Lachnoclostridium|| id:ebi-a-GCST90017020	MR Egger	13	-0.0995896	0.746146	0.896231	-1.56204	1.36286	0.905209	0.209709	3.90734
meningioma	genus Lachnoclostridiumgenus Lachnoclostridium|| id:ebi-a-GCST90017020	Weighted median	13	-0.558821	0.292331	0.0559272	-1.13179	0.0141481	0.571883	0.322455	1.01425
meningioma	genus Lachnoclostridiumgenus Lachnoclostridium|| id:ebi-a-GCST90017020	Weighted mode	13	-0.893805	0.436565	0.0631657	-1.74947	-0.0381371	0.409096	0.173865	0.962581
meningioma	genus Lachnospiraceae FCS020 groupgenus Lachnospiraceae FCS020 group|| id:ebi-a-GCST90017021	Inverse variance weighted	12	0.250267	0.251687	0.32005	-0.243041	0.743574	1.28437	0.784239	2.10344
meningioma	genus Lachnospiraceae FCS020 groupgenus Lachnospiraceae FCS020 group|| id:ebi-a-GCST90017021	MR Egger	12	-0.743258	0.593503	0.238948	-1.90652	0.420007	0.475562	0.148596	1.52197
meningioma	genus Lachnospiraceae FCS020 groupgenus Lachnospiraceae FCS020 group|| id:ebi-a-GCST90017021	Weighted median	12	0.236183	0.285269	0.40771	-0.322945	0.795311	1.26641	0.724014	2.21513
meningioma	genus Lachnospiraceae FCS020 groupgenus Lachnospiraceae FCS020 group|| id:ebi-a-GCST90017021	Weighted mode	12	0.392664	0.42985	0.38057	-0.449841	1.23517	1.48092	0.637729	3.43896
meningioma	genus Lachnospiraceae NC2004 groupgenus Lachnospiraceae NC2004 group|| id:ebi-a-GCST90017022	Inverse variance weighted	9	-0.187917	0.217477	0.387547	-0.614172	0.238339	0.828684	0.541089	1.26914
meningioma	genus Lachnospiraceae NC2004 groupgenus Lachnospiraceae NC2004 group|| id:ebi-a-GCST90017022	MR Egger	9	-1.17368	0.863071	0.216039	-2.8653	0.517941	0.309228	0.0569662	1.67857
meningioma	genus Lachnospiraceae NC2004 groupgenus Lachnospiraceae NC2004 group|| id:ebi-a-GCST90017022	Weighted median	9	-0.272146	0.224289	0.224988	-0.711753	0.167461	0.761743	0.490783	1.1823
meningioma	genus Lachnospiraceae NC2004 groupgenus Lachnospiraceae NC2004 group|| id:ebi-a-GCST90017022	Weighted mode	9	-0.306063	0.293878	0.328109	-0.882064	0.269938	0.73634	0.413928	1.30988
meningioma	genus Lachnospiraceae ND3007 groupgenus Lachnospiraceae ND3007 group|| id:ebi-a-GCST90017023	Inverse variance weighted	3	0.593067	0.456488	0.193877	-0.301649	1.48778	1.80953	0.739598	4.42727
meningioma	genus Lachnospiraceae ND3007 groupgenus Lachnospiraceae ND3007 group|| id:ebi-a-GCST90017023	MR Egger	3	-3.51841	7.69935	0.72712	-18.6091	11.5723	0.0296465	8.28233e-09	106119
meningioma	genus Lachnospiraceae ND3007 groupgenus Lachnospiraceae ND3007 group|| id:ebi-a-GCST90017023	Weighted median	3	0.296773	0.589904	0.614903	-0.859439	1.45299	1.34551	0.4234	4.27586
meningioma	genus Lachnospiraceae ND3007 groupgenus Lachnospiraceae ND3007 group|| id:ebi-a-GCST90017023	Weighted mode	3	0.261663	0.71191	0.748459	-1.13368	1.65701	1.29909	0.321846	5.2436
meningioma	genus Lachnospiraceae NK4A136 groupgenus Lachnospiraceae NK4A136 group|| id:ebi-a-GCST90017024	Inverse variance weighted	15	-0.0832307	0.17275	0.629949	-0.42182	0.255359	0.920139	0.655852	1.29093
meningioma	genus Lachnospiraceae NK4A136 groupgenus Lachnospiraceae NK4A136 group|| id:ebi-a-GCST90017024	MR Egger	15	0.0111882	0.344506	0.974586	-0.664044	0.68642	1.01125	0.514766	1.98659
meningioma	genus Lachnospiraceae NK4A136 groupgenus Lachnospiraceae NK4A136 group|| id:ebi-a-GCST90017024	Weighted median	15	-0.14896	0.25098	0.552836	-0.640881	0.34296	0.861603	0.526828	1.40911
meningioma	genus Lachnospiraceae NK4A136 groupgenus Lachnospiraceae NK4A136 group|| id:ebi-a-GCST90017024	Weighted mode	15	-0.16578	0.292313	0.579606	-0.738714	0.407154	0.847233	0.477728	1.50254
meningioma	genus Lachnospiraceae UCG001genus Lachnospiraceae UCG001|| id:ebi-a-GCST90017025	Inverse variance weighted	13	0.068887	0.16107	0.668882	-0.24681	0.384584	1.07132	0.781289	1.469
meningioma	genus Lachnospiraceae UCG001genus Lachnospiraceae UCG001|| id:ebi-a-GCST90017025	MR Egger	13	-0.207882	0.695662	0.770642	-1.57138	1.15562	0.812303	0.207758	3.17598
meningioma	genus Lachnospiraceae UCG001genus Lachnospiraceae UCG001|| id:ebi-a-GCST90017025	Weighted median	13	-0.0881279	0.213339	0.679541	-0.506272	0.330016	0.915644	0.602739	1.39099
meningioma	genus Lachnospiraceae UCG001genus Lachnospiraceae UCG001|| id:ebi-a-GCST90017025	Weighted mode	13	-0.294678	0.394918	0.469928	-1.06872	0.479362	0.744771	0.343449	1.61504
meningioma	genus Lachnospiraceae UCG004genus Lachnospiraceae UCG004|| id:ebi-a-GCST90017026	Inverse variance weighted	12	0.275452	0.228507	0.228031	-0.17242	0.723325	1.31713	0.841625	2.06128
meningioma	genus Lachnospiraceae UCG004genus Lachnospiraceae UCG004|| id:ebi-a-GCST90017026	MR Egger	12	-0.0542673	0.986978	0.957235	-1.98874	1.88021	0.947179	0.136867	6.55488
meningioma	genus Lachnospiraceae UCG004genus Lachnospiraceae UCG004|| id:ebi-a-GCST90017026	Weighted median	12	0.202617	0.306573	0.50867	-0.398266	0.8035	1.2246	0.671484	2.23334
meningioma	genus Lachnospiraceae UCG004genus Lachnospiraceae UCG004|| id:ebi-a-GCST90017026	Weighted mode	12	0.137081	0.554353	0.809245	-0.94945	1.22361	1.14692	0.386954	3.39945
meningioma	genus Lachnospiraceae UCG008genus Lachnospiraceae UCG008|| id:ebi-a-GCST90017027	Inverse variance weighted	10	-0.147036	0.153116	0.336908	-0.447143	0.153071	0.863263	0.639452	1.16541
meningioma	genus Lachnospiraceae UCG008genus Lachnospiraceae UCG008|| id:ebi-a-GCST90017027	MR Egger	10	0.555461	0.776719	0.494862	-0.966907	2.07783	1.74275	0.380257	7.98712
meningioma	genus Lachnospiraceae UCG008genus Lachnospiraceae UCG008|| id:ebi-a-GCST90017027	Weighted median	10	-0.356571	0.210558	0.0903675	-0.769264	0.0561215	0.700073	0.463354	1.05773
meningioma	genus Lachnospiraceae UCG008genus Lachnospiraceae UCG008|| id:ebi-a-GCST90017027	Weighted mode	10	-0.435838	0.369819	0.268809	-1.16068	0.289007	0.646722	0.313272	1.3351
meningioma	genus Lachnospiraceae UCG010genus Lachnospiraceae UCG010|| id:ebi-a-GCST90017028	Inverse variance weighted	10	0.205092	0.227806	0.367965	-0.241408	0.651593	1.22764	0.785521	1.91859
meningioma	genus Lachnospiraceae UCG010genus Lachnospiraceae UCG010|| id:ebi-a-GCST90017028	MR Egger	10	0.736908	0.694528	0.319659	-0.624367	2.09818	2.08947	0.5356	8.15135
meningioma	genus Lachnospiraceae UCG010genus Lachnospiraceae UCG010|| id:ebi-a-GCST90017028	Weighted median	10	0.177332	0.322623	0.582554	-0.455009	0.809674	1.19403	0.634442	2.24718
meningioma	genus Lachnospiraceae UCG010genus Lachnospiraceae UCG010|| id:ebi-a-GCST90017028	Weighted mode	10	0.073526	0.477322	0.880978	-0.862025	1.00908	1.0763	0.422306	2.74307
meningioma	genus Lactobacillusgenus Lactobacillus|| id:ebi-a-GCST90017030	Inverse variance weighted	8	-0.0829746	0.155855	0.59446	-0.38845	0.222501	0.920374	0.678107	1.2492
meningioma	genus Lactobacillusgenus Lactobacillus|| id:ebi-a-GCST90017030	MR Egger	8	-0.142485	0.400615	0.734262	-0.92769	0.642721	0.867201	0.395466	1.90165
meningioma	genus Lactobacillusgenus Lactobacillus|| id:ebi-a-GCST90017030	Weighted median	8	0.0382533	0.200888	0.84898	-0.355488	0.431995	1.03899	0.700831	1.54033
meningioma	genus Lactobacillusgenus Lactobacillus|| id:ebi-a-GCST90017030	Weighted mode	8	0.0528116	0.269729	0.850333	-0.475856	0.58148	1.05423	0.621353	1.78868
meningioma	genus Lactococcusgenus Lactococcus|| id:ebi-a-GCST90017031	Inverse variance weighted	8	0.155683	0.192804	0.419397	-0.222213	0.533578	1.16846	0.800745	1.70502
meningioma	genus Lactococcusgenus Lactococcus|| id:ebi-a-GCST90017031	MR Egger	8	1.46361	0.783921	0.111134	-0.0728739	3.0001	4.32154	0.929718	20.0875
meningioma	genus Lactococcusgenus Lactococcus|| id:ebi-a-GCST90017031	Weighted median	8	0.301357	0.194784	0.121832	-0.0804204	0.683134	1.35169	0.922728	1.98007
meningioma	genus Lactococcusgenus Lactococcus|| id:ebi-a-GCST90017031	Weighted mode	8	0.42931	0.25638	0.137942	-0.0731939	0.931814	1.5362	0.929421	2.53911
meningioma	genus Marvinbryantiagenus Marvinbryantia|| id:ebi-a-GCST90017032	Inverse variance weighted	10	-0.382278	0.244799	0.118383	-0.862084	0.0975283	0.682306	0.422281	1.10244
meningioma	genus Marvinbryantiagenus Marvinbryantia|| id:ebi-a-GCST90017032	MR Egger	10	-1.73441	0.895416	0.0887577	-3.48943	0.0206025	0.176504	0.0305183	1.02082
meningioma	genus Marvinbryantiagenus Marvinbryantia|| id:ebi-a-GCST90017032	Weighted median	10	-0.36522	0.293728	0.213722	-0.940928	0.210487	0.694044	0.390266	1.23428
meningioma	genus Marvinbryantiagenus Marvinbryantia|| id:ebi-a-GCST90017032	Weighted mode	10	-0.284857	0.453962	0.545926	-1.17462	0.604908	0.752122	0.308936	1.83108
meningioma	genus Methanobrevibactergenus Methanobrevibacter|| id:ebi-a-GCST90017033	Inverse variance weighted	6	-0.266579	0.161866	0.0995758	-0.583836	0.0506779	0.765995	0.557755	1.05198
meningioma	genus Methanobrevibactergenus Methanobrevibacter|| id:ebi-a-GCST90017033	MR Egger	6	0.12611	0.605611	0.845218	-1.06089	1.31311	1.13441	0.346148	3.71771
meningioma	genus Methanobrevibactergenus Methanobrevibacter|| id:ebi-a-GCST90017033	Weighted median	6	-0.185683	0.22335	0.405774	-0.623448	0.252083	0.830537	0.536093	1.2867
meningioma	genus Methanobrevibactergenus Methanobrevibacter|| id:ebi-a-GCST90017033	Weighted mode	6	-0.0392434	0.277777	0.893167	-0.583686	0.505199	0.961517	0.557839	1.65731
meningioma	genus Odoribactergenus Odoribacter|| id:ebi-a-GCST90017034	Inverse variance weighted	7	0.341705	0.27028	0.206136	-0.188044	0.871453	1.40734	0.828579	2.39038
meningioma	genus Odoribactergenus Odoribacter|| id:ebi-a-GCST90017034	MR Egger	7	0.713582	0.848174	0.438544	-0.948839	2.376	2.04129	0.38719	10.7618
meningioma	genus Odoribactergenus Odoribacter|| id:ebi-a-GCST90017034	Weighted median	7	0.295018	0.345036	0.392532	-0.381253	0.971288	1.34315	0.683005	2.64134
meningioma	genus Odoribactergenus Odoribacter|| id:ebi-a-GCST90017034	Weighted mode	7	0.61277	0.472877	0.242646	-0.314069	1.53961	1.84554	0.730469	4.66277
meningioma	genus Olsenellagenus Olsenella|| id:ebi-a-GCST90017035	Inverse variance weighted	10	0.0624794	0.114433	0.585071	-0.161809	0.286768	1.06447	0.850604	1.33211
meningioma	genus Olsenellagenus Olsenella|| id:ebi-a-GCST90017035	MR Egger	10	0.0547853	0.367109	0.885062	-0.664749	0.774319	1.05631	0.514403	2.16912
meningioma	genus Olsenellagenus Olsenella|| id:ebi-a-GCST90017035	Weighted median	10	0.0766755	0.152265	0.614565	-0.221763	0.375114	1.07969	0.801105	1.45516
meningioma	genus Olsenellagenus Olsenella|| id:ebi-a-GCST90017035	Weighted mode	10	0.150861	0.200807	0.471674	-0.242721	0.544443	1.16284	0.784491	1.72365
meningioma	genus Oscillibactergenus Oscillibacter|| id:ebi-a-GCST90017036	Inverse variance weighted	13	-0.109628	0.187743	0.55927	-0.477603	0.258348	0.896168	0.620268	1.29479
meningioma	genus Oscillibactergenus Oscillibacter|| id:ebi-a-GCST90017036	MR Egger	13	-0.309742	0.747597	0.686606	-1.77503	1.15555	0.733636	0.169478	3.17576
meningioma	genus Oscillibactergenus Oscillibacter|| id:ebi-a-GCST90017036	Weighted median	13	0.0352262	0.226204	0.876248	-0.408133	0.478586	1.03585	0.66489	1.61379
meningioma	genus Oscillibactergenus Oscillibacter|| id:ebi-a-GCST90017036	Weighted mode	13	0.0500941	0.386065	0.898909	-0.706593	0.806781	1.05137	0.493322	2.24068
meningioma	genus Oscillospiragenus Oscillospira|| id:ebi-a-GCST90017037	Inverse variance weighted	8	0.177832	0.241935	0.462316	-0.296361	0.652025	1.19462	0.743519	1.91942
meningioma	genus Oscillospiragenus Oscillospira|| id:ebi-a-GCST90017037	MR Egger	8	-0.491828	1.06794	0.661349	-2.58499	1.60133	0.611508	0.075397	4.95964
meningioma	genus Oscillospiragenus Oscillospira|| id:ebi-a-GCST90017037	Weighted median	8	-0.0767182	0.289863	0.791263	-0.64485	0.491413	0.926151	0.524742	1.63462
meningioma	genus Oscillospiragenus Oscillospira|| id:ebi-a-GCST90017037	Weighted mode	8	-0.292895	0.474974	0.556978	-1.22384	0.638054	0.746101	0.294098	1.89279
meningioma	genus Oxalobactergenus Oxalobacter|| id:ebi-a-GCST90017038	Inverse variance weighted	11	0.164569	0.152668	0.281055	-0.13466	0.463797	1.17888	0.874013	1.5901
meningioma	genus Oxalobactergenus Oxalobacter|| id:ebi-a-GCST90017038	MR Egger	11	1.15906	0.673808	0.119514	-0.1616	2.47973	3.18695	0.850782	11.938
meningioma	genus Oxalobactergenus Oxalobacter|| id:ebi-a-GCST90017038	Weighted median	11	0.202257	0.16917	0.231859	-0.129316	0.533831	1.22416	0.878696	1.70545
meningioma	genus Oxalobactergenus Oxalobacter|| id:ebi-a-GCST90017038	Weighted mode	11	0.146216	0.243061	0.560857	-0.330185	0.622616	1.15745	0.718791	1.8638
meningioma	genus Parabacteroidesgenus Parabacteroides|| id:ebi-a-GCST90017039	Inverse variance weighted	5	-0.126047	0.336397	0.707885	-0.785385	0.533291	0.881573	0.455944	1.70453
meningioma	genus Parabacteroidesgenus Parabacteroides|| id:ebi-a-GCST90017039	MR Egger	5	-0.709717	2.09661	0.757288	-4.81908	3.39965	0.491783	0.0080742	29.9535
meningioma	genus Parabacteroidesgenus Parabacteroides|| id:ebi-a-GCST90017039	Weighted median	5	-0.368299	0.435746	0.39799	-1.22236	0.485763	0.69191	0.294534	1.62541
meningioma	genus Parabacteroidesgenus Parabacteroides|| id:ebi-a-GCST90017039	Weighted mode	5	-0.518646	0.513376	0.369516	-1.52486	0.487571	0.595326	0.217651	1.62836
meningioma	genus Paraprevotellagenus Paraprevotella|| id:ebi-a-GCST90017040	Inverse variance weighted	13	0.0860236	0.14594	0.555564	-0.20002	0.372067	1.08983	0.818715	1.45073
meningioma	genus Paraprevotellagenus Paraprevotella|| id:ebi-a-GCST90017040	MR Egger	13	-0.427349	0.551932	0.455086	-1.50914	0.654437	0.652236	0.221101	1.92406
meningioma	genus Paraprevotellagenus Paraprevotella|| id:ebi-a-GCST90017040	Weighted median	13	0.0120305	0.187863	0.948939	-0.35618	0.380241	1.0121	0.700347	1.46264
meningioma	genus Paraprevotellagenus Paraprevotella|| id:ebi-a-GCST90017040	Weighted mode	13	-0.0854948	0.296255	0.777823	-0.666155	0.495166	0.918058	0.51368	1.64077
meningioma	genus Parasutterellagenus Parasutterella|| id:ebi-a-GCST90017041	Inverse variance weighted (multiplicative random effects)	14	-0.119768	0.213616	0.575022	-0.538456	0.29892	0.887126	0.583648	1.3484
meningioma	genus Parasutterellagenus Parasutterella|| id:ebi-a-GCST90017041	MR Egger	14	0.516865	0.586805	0.395718	-0.633272	1.667	1.67676	0.530852	5.29626
meningioma	genus Parasutterellagenus Parasutterella|| id:ebi-a-GCST90017041	Weighted median	14	-0.0202498	0.242272	0.933388	-0.495103	0.454603	0.979954	0.609508	1.57555
meningioma	genus Parasutterellagenus Parasutterella|| id:ebi-a-GCST90017041	Weighted mode	14	-0.0434512	0.329594	0.897135	-0.689456	0.602554	0.957479	0.501849	1.82678
meningioma	genus Peptococcusgenus Peptococcus|| id:ebi-a-GCST90017042	Inverse variance weighted	12	0.0606247	0.148853	0.683802	-0.231126	0.352376	1.0625	0.793639	1.42244
meningioma	genus Peptococcusgenus Peptococcus|| id:ebi-a-GCST90017042	MR Egger	12	-0.0796765	0.599067	0.896831	-1.25385	1.0945	0.923415	0.285404	2.98768
meningioma	genus Peptococcusgenus Peptococcus|| id:ebi-a-GCST90017042	Weighted median	12	-0.120087	0.191261	0.530089	-0.494958	0.254784	0.886843	0.609597	1.29018
meningioma	genus Peptococcusgenus Peptococcus|| id:ebi-a-GCST90017042	Weighted mode	12	-0.217434	0.336711	0.531675	-0.877388	0.44252	0.804581	0.415868	1.55662
meningioma	genus Phascolarctobacteriumgenus Phascolarctobacterium|| id:ebi-a-GCST90017043	Inverse variance weighted	7	-0.022925	0.235862	0.92257	-0.485215	0.439365	0.977336	0.615565	1.55172
meningioma	genus Phascolarctobacteriumgenus Phascolarctobacterium|| id:ebi-a-GCST90017043	MR Egger	7	0.821317	1.13943	0.503308	-1.41197	3.05461	2.27349	0.243662	21.2128
meningioma	genus Phascolarctobacteriumgenus Phascolarctobacterium|| id:ebi-a-GCST90017043	Weighted median	7	0.102641	0.293137	0.726229	-0.471908	0.67719	1.10809	0.623811	1.96834
meningioma	genus Phascolarctobacteriumgenus Phascolarctobacterium|| id:ebi-a-GCST90017043	Weighted mode	7	0.315296	0.462145	0.520538	-0.590508	1.2211	1.37067	0.554046	3.39092
meningioma	genus Prevotella7genus Prevotella7|| id:ebi-a-GCST90017044	Inverse variance weighted	11	0.0812379	0.122639	0.507704	-0.159134	0.321609	1.08463	0.852882	1.37935
meningioma	genus Prevotella7genus Prevotella7|| id:ebi-a-GCST90017044	MR Egger	11	-0.218814	0.746166	0.77598	-1.6813	1.24367	0.803472	0.186132	3.46833
meningioma	genus Prevotella7genus Prevotella7|| id:ebi-a-GCST90017044	Weighted median	11	0.0303199	0.159976	0.849679	-0.283232	0.343872	1.03078	0.753345	1.4104
meningioma	genus Prevotella7genus Prevotella7|| id:ebi-a-GCST90017044	Weighted mode	11	0.0382338	0.248539	0.880801	-0.448903	0.525371	1.03897	0.638328	1.69109
meningioma	genus Prevotella9genus Prevotella9|| id:ebi-a-GCST90017045	Inverse variance weighted	15	-0.019083	0.145481	0.89564	-0.304226	0.26606	0.981098	0.737694	1.30481
meningioma	genus Prevotella9genus Prevotella9|| id:ebi-a-GCST90017045	MR Egger	15	0.372035	0.423342	0.39546	-0.457715	1.20179	1.45068	0.632728	3.32605
meningioma	genus Prevotella9genus Prevotella9|| id:ebi-a-GCST90017045	Weighted median	15	0.101465	0.202363	0.61609	-0.295167	0.498096	1.10679	0.744407	1.64559
meningioma	genus Prevotella9genus Prevotella9|| id:ebi-a-GCST90017045	Weighted mode	15	0.0627711	0.318876	0.846773	-0.562226	0.687769	1.06478	0.569939	1.98927
meningioma	genus Rikenellaceae RC9 gut groupgenus Rikenellaceae RC9 gut group|| id:ebi-a-GCST90017046	Inverse variance weighted	11	-0.187609	0.115453	0.104165	-0.413896	0.0386781	0.828939	0.661069	1.03944
meningioma	genus Rikenellaceae RC9 gut groupgenus Rikenellaceae RC9 gut group|| id:ebi-a-GCST90017046	MR Egger	11	-0.454049	0.752914	0.561359	-1.92976	1.02166	0.635052	0.145183	2.77781
meningioma	genus Rikenellaceae RC9 gut groupgenus Rikenellaceae RC9 gut group|| id:ebi-a-GCST90017046	Weighted median	11	-0.111302	0.156515	0.477007	-0.418071	0.195468	0.894669	0.658315	1.21588
meningioma	genus Rikenellaceae RC9 gut groupgenus Rikenellaceae RC9 gut group|| id:ebi-a-GCST90017046	Weighted mode	11	-0.0142188	0.228622	0.951634	-0.462318	0.433881	0.985882	0.629822	1.54323
meningioma	genus Romboutsiagenus Romboutsia|| id:ebi-a-GCST90017047	Inverse variance weighted	13	-0.0445913	0.196154	0.820169	-0.429053	0.33987	0.956388	0.651125	1.40477
meningioma	genus Romboutsiagenus Romboutsia|| id:ebi-a-GCST90017047	MR Egger	13	-0.959531	0.569447	0.12011	-2.07565	0.156584	0.383072	0.125475	1.16951
meningioma	genus Romboutsiagenus Romboutsia|| id:ebi-a-GCST90017047	Weighted median	13	-0.137924	0.268029	0.606843	-0.66326	0.387413	0.871165	0.515169	1.47316
meningioma	genus Romboutsiagenus Romboutsia|| id:ebi-a-GCST90017047	Weighted mode	13	-0.120044	0.400543	0.769531	-0.905109	0.665021	0.886881	0.404498	1.94453
meningioma	genus Roseburiagenus Roseburia|| id:ebi-a-GCST90017048	Inverse variance weighted	13	0.0759375	0.223272	0.733773	-0.361676	0.513551	1.0789	0.696508	1.67122
meningioma	genus Roseburiagenus Roseburia|| id:ebi-a-GCST90017048	MR Egger	13	-0.643569	0.671411	0.358388	-1.95953	0.672396	0.525414	0.140924	1.95892
meningioma	genus Roseburiagenus Roseburia|| id:ebi-a-GCST90017048	Weighted median	13	0.233795	0.302301	0.439295	-0.358716	0.826306	1.26339	0.698573	2.28486
meningioma	genus Roseburiagenus Roseburia|| id:ebi-a-GCST90017048	Weighted mode	13	0.250415	0.516571	0.636572	-0.762065	1.2629	1.28456	0.466702	3.53564
meningioma	genus Ruminiclostridium5genus Ruminiclostridium5|| id:ebi-a-GCST90017049	Inverse variance weighted	11	0.107885	0.240611	0.653879	-0.363713	0.579483	1.11392	0.695091	1.78512
meningioma	genus Ruminiclostridium5genus Ruminiclostridium5|| id:ebi-a-GCST90017049	MR Egger	11	1.82307	1.00526	0.103156	-0.147237	3.79338	6.19085	0.863089	44.4064
meningioma	genus Ruminiclostridium5genus Ruminiclostridium5|| id:ebi-a-GCST90017049	Weighted median	11	0.100285	0.311554	0.747538	-0.51036	0.710931	1.10549	0.600279	2.03589
meningioma	genus Ruminiclostridium5genus Ruminiclostridium5|| id:ebi-a-GCST90017049	Weighted mode	11	0.257126	0.513716	0.627539	-0.749758	1.26401	1.29321	0.472481	3.53959
meningioma	genus Ruminiclostridium6genus Ruminiclostridium6|| id:ebi-a-GCST90017050	Inverse variance weighted	15	0.0630177	0.185912	0.734636	-0.30137	0.427405	1.06505	0.739804	1.53327
meningioma	genus Ruminiclostridium6genus Ruminiclostridium6|| id:ebi-a-GCST90017050	MR Egger	15	0.261867	0.461405	0.580016	-0.642487	1.16622	1.29935	0.525982	3.20984
meningioma	genus Ruminiclostridium6genus Ruminiclostridium6|| id:ebi-a-GCST90017050	Weighted median	15	0.105978	0.245267	0.665674	-0.374745	0.586701	1.1118	0.687464	1.79805
meningioma	genus Ruminiclostridium6genus Ruminiclostridium6|| id:ebi-a-GCST90017050	Weighted mode	15	0.0213106	0.374675	0.955447	-0.713052	0.755673	1.02154	0.490146	2.12904
meningioma	genus Ruminiclostridium9genus Ruminiclostridium9|| id:ebi-a-GCST90017051	Inverse variance weighted	8	-0.10508	0.358188	0.769242	-0.807129	0.596968	0.900252	0.446137	1.8166
meningioma	genus Ruminiclostridium9genus Ruminiclostridium9|| id:ebi-a-GCST90017051	MR Egger	8	-1.78613	1.7152	0.337843	-5.14793	1.57567	0.167607	0.00581141	4.83398
meningioma	genus Ruminiclostridium9genus Ruminiclostridium9|| id:ebi-a-GCST90017051	Weighted median	8	-0.0555566	0.406225	0.891218	-0.851757	0.740644	0.945958	0.426665	2.09729
meningioma	genus Ruminiclostridium9genus Ruminiclostridium9|| id:ebi-a-GCST90017051	Weighted mode	8	-0.199786	0.717118	0.788606	-1.60534	1.20577	0.818906	0.200822	3.33932
meningioma	genus Ruminococcaceae NK4A214 groupgenus Ruminococcaceae NK4A214 group|| id:ebi-a-GCST90017052	Inverse variance weighted	13	-0.0265375	0.203924	0.89646	-0.426228	0.373153	0.973812	0.652967	1.45231
meningioma	genus Ruminococcaceae NK4A214 groupgenus Ruminococcaceae NK4A214 group|| id:ebi-a-GCST90017052	MR Egger	13	-0.32351	0.68434	0.645644	-1.66482	1.0178	0.723604	0.189225	2.76709
meningioma	genus Ruminococcaceae NK4A214 groupgenus Ruminococcaceae NK4A214 group|| id:ebi-a-GCST90017052	Weighted median	13	-0.147978	0.276771	0.592885	-0.69045	0.394493	0.86245	0.50135	1.48363
meningioma	genus Ruminococcaceae NK4A214 groupgenus Ruminococcaceae NK4A214 group|| id:ebi-a-GCST90017052	Weighted mode	13	-0.158807	0.413932	0.707945	-0.970113	0.6525	0.853161	0.37904	1.92033
meningioma	genus Ruminococcaceae UCG002genus Ruminococcaceae UCG002|| id:ebi-a-GCST90017053	Inverse variance weighted	20	-0.1033	0.159116	0.5162	-0.415168	0.208567	0.901856	0.66023	1.23191
meningioma	genus Ruminococcaceae UCG002genus Ruminococcaceae UCG002|| id:ebi-a-GCST90017053	MR Egger	20	-0.631454	0.413837	0.144426	-1.44257	0.179666	0.531818	0.236319	1.19682
meningioma	genus Ruminococcaceae UCG002genus Ruminococcaceae UCG002|| id:ebi-a-GCST90017053	Weighted median	20	-0.101334	0.226959	0.655246	-0.546173	0.343506	0.903631	0.579162	1.40988
meningioma	genus Ruminococcaceae UCG002genus Ruminococcaceae UCG002|| id:ebi-a-GCST90017053	Weighted mode	20	-0.20291	0.312006	0.52326	-0.814442	0.408622	0.816352	0.442886	1.50474
meningioma	genus Ruminococcaceae UCG003genus Ruminococcaceae UCG003|| id:ebi-a-GCST90017054	Inverse variance weighted	12	0.0920483	0.197631	0.641388	-0.295308	0.479405	1.09642	0.744302	1.61511
meningioma	genus Ruminococcaceae UCG003genus Ruminococcaceae UCG003|| id:ebi-a-GCST90017054	MR Egger	12	-0.629787	0.647244	0.353487	-1.89838	0.638811	0.532705	0.14981	1.89423
meningioma	genus Ruminococcaceae UCG003genus Ruminococcaceae UCG003|| id:ebi-a-GCST90017054	Weighted median	12	-0.079269	0.267882	0.767298	-0.604317	0.445779	0.923791	0.546447	1.56171
meningioma	genus Ruminococcaceae UCG003genus Ruminococcaceae UCG003|| id:ebi-a-GCST90017054	Weighted mode	12	-0.126547	0.400974	0.758213	-0.912455	0.659361	0.881133	0.401537	1.93356
meningioma	genus Ruminococcaceae UCG004genus Ruminococcaceae UCG004|| id:ebi-a-GCST90017055	Inverse variance weighted	11	0.262931	0.17883	0.141486	-0.087577	0.613438	1.30074	0.916148	1.84677
meningioma	genus Ruminococcaceae UCG004genus Ruminococcaceae UCG004|| id:ebi-a-GCST90017055	MR Egger	11	0.724909	0.993628	0.484215	-1.2226	2.67242	2.06454	0.294463	14.475
meningioma	genus Ruminococcaceae UCG004genus Ruminococcaceae UCG004|| id:ebi-a-GCST90017055	Weighted median	11	0.215014	0.239346	0.369004	-0.254104	0.684132	1.23988	0.775611	1.98205
meningioma	genus Ruminococcaceae UCG004genus Ruminococcaceae UCG004|| id:ebi-a-GCST90017055	Weighted mode	11	0.223536	0.401501	0.589939	-0.563405	1.01048	1.25049	0.569267	2.74691
meningioma	genus Ruminococcaceae UCG005genus Ruminococcaceae UCG005|| id:ebi-a-GCST90017056	Inverse variance weighted	14	-0.155465	0.183561	0.39703	-0.515244	0.204315	0.856017	0.597355	1.22668
meningioma	genus Ruminococcaceae UCG005genus Ruminococcaceae UCG005|| id:ebi-a-GCST90017056	MR Egger	14	0.238516	0.498896	0.64118	-0.739321	1.21635	1.26936	0.477438	3.37485
meningioma	genus Ruminococcaceae UCG005genus Ruminococcaceae UCG005|| id:ebi-a-GCST90017056	Weighted median	14	-0.0895446	0.247239	0.717219	-0.574134	0.395045	0.914348	0.563192	1.48445
meningioma	genus Ruminococcaceae UCG005genus Ruminococcaceae UCG005|| id:ebi-a-GCST90017056	Weighted mode	14	-0.0701112	0.343762	0.841549	-0.743885	0.603662	0.93229	0.475264	1.8288
meningioma	genus Ruminococcaceae UCG009genus Ruminococcaceae UCG009|| id:ebi-a-GCST90017057	Inverse variance weighted	11	-0.0810575	0.155494	0.602165	-0.385826	0.223711	0.922141	0.679889	1.25071
meningioma	genus Ruminococcaceae UCG009genus Ruminococcaceae UCG009|| id:ebi-a-GCST90017057	MR Egger	11	-0.560048	0.597714	0.373228	-1.73157	0.611472	0.571182	0.177007	1.84314
meningioma	genus Ruminococcaceae UCG009genus Ruminococcaceae UCG009|| id:ebi-a-GCST90017057	Weighted median	11	-0.033169	0.214903	0.877338	-0.454378	0.38804	0.967375	0.634843	1.47409
meningioma	genus Ruminococcaceae UCG009genus Ruminococcaceae UCG009|| id:ebi-a-GCST90017057	Weighted mode	11	0.050502	0.37511	0.895574	-0.684714	0.785718	1.0518	0.504234	2.19398
meningioma	genus Ruminococcaceae UCG010genus Ruminococcaceae UCG010|| id:ebi-a-GCST90017058	Inverse variance weighted	6	0.0759514	0.259038	0.769365	-0.431763	0.583666	1.07891	0.649363	1.7926
meningioma	genus Ruminococcaceae UCG010genus Ruminococcaceae UCG010|| id:ebi-a-GCST90017058	MR Egger	6	0.277695	0.710509	0.71584	-1.1149	1.67029	1.32008	0.327947	5.31372
meningioma	genus Ruminococcaceae UCG010genus Ruminococcaceae UCG010|| id:ebi-a-GCST90017058	Weighted median	6	0.186896	0.333318	0.574993	-0.466408	0.8402	1.2055	0.627251	2.31683
meningioma	genus Ruminococcaceae UCG010genus Ruminococcaceae UCG010|| id:ebi-a-GCST90017058	Weighted mode	6	0.194569	0.401872	0.648736	-0.593099	0.982237	1.21479	0.552612	2.67042
meningioma	genus Ruminococcaceae UCG011genus Ruminococcaceae UCG011|| id:ebi-a-GCST90017059	Inverse variance weighted	8	-0.207793	0.125187	0.096942	-0.453159	0.0375731	0.812375	0.635617	1.03829
meningioma	genus Ruminococcaceae UCG011genus Ruminococcaceae UCG011|| id:ebi-a-GCST90017059	MR Egger	8	-0.378835	0.626133	0.567316	-1.60606	0.848385	0.684658	0.200678	2.33587
meningioma	genus Ruminococcaceae UCG011genus Ruminococcaceae UCG011|| id:ebi-a-GCST90017059	Weighted median	8	-0.251303	0.15881	0.113556	-0.562571	0.0599655	0.777787	0.569743	1.0618
meningioma	genus Ruminococcaceae UCG011genus Ruminococcaceae UCG011|| id:ebi-a-GCST90017059	Weighted mode	8	-0.267849	0.226973	0.276508	-0.712716	0.177018	0.765023	0.49031	1.19365
meningioma	genus Ruminococcaceae UCG013genus Ruminococcaceae UCG013|| id:ebi-a-GCST90017060	Inverse variance weighted	11	0.122548	0.222855	0.582388	-0.314247	0.559342	1.13037	0.730338	1.74952
meningioma	genus Ruminococcaceae UCG013genus Ruminococcaceae UCG013|| id:ebi-a-GCST90017060	MR Egger	11	1.37621	0.640814	0.0602711	0.120219	2.63221	3.95988	1.12774	13.9045
meningioma	genus Ruminococcaceae UCG013genus Ruminococcaceae UCG013|| id:ebi-a-GCST90017060	Weighted median	11	0.0766462	0.292021	0.79296	-0.495714	0.649006	1.07966	0.609136	1.91364
meningioma	genus Ruminococcaceae UCG013genus Ruminococcaceae UCG013|| id:ebi-a-GCST90017060	Weighted mode	11	-0.0830129	0.488279	0.868392	-1.04004	0.874014	0.920339	0.353441	2.39651
meningioma	genus Ruminococcaceae UCG014genus Ruminococcaceae UCG014|| id:ebi-a-GCST90017061	Inverse variance weighted	10	-0.0624045	0.204686	0.760458	-0.463588	0.338779	0.939503	0.629022	1.40323
meningioma	genus Ruminococcaceae UCG014genus Ruminococcaceae UCG014|| id:ebi-a-GCST90017061	MR Egger	10	-0.420719	0.481924	0.408102	-1.36529	0.523852	0.656575	0.255307	1.68852
meningioma	genus Ruminococcaceae UCG014genus Ruminococcaceae UCG014|| id:ebi-a-GCST90017061	Weighted median	10	-0.313365	0.280247	0.263492	-0.862649	0.235918	0.730983	0.422043	1.26607
meningioma	genus Ruminococcaceae UCG014genus Ruminococcaceae UCG014|| id:ebi-a-GCST90017061	Weighted mode	10	-0.300899	0.324497	0.37798	-0.936914	0.335116	0.740153	0.391835	1.3981
meningioma	genus Ruminococcus1genus Ruminococcus1|| id:ebi-a-GCST90017062	Inverse variance weighted	10	-0.0350064	0.243499	0.885687	-0.512264	0.442252	0.965599	0.599137	1.55621
meningioma	genus Ruminococcus1genus Ruminococcus1|| id:ebi-a-GCST90017062	MR Egger	10	0.566167	0.64623	0.406508	-0.700444	1.83278	1.7615	0.496365	6.25123
meningioma	genus Ruminococcus1genus Ruminococcus1|| id:ebi-a-GCST90017062	Weighted median	10	0.128649	0.303596	0.671748	-0.466399	0.723696	1.13729	0.627257	2.06204
meningioma	genus Ruminococcus1genus Ruminococcus1|| id:ebi-a-GCST90017062	Weighted mode	10	0.304595	0.449322	0.514883	-0.576076	1.18527	1.35608	0.5621	3.27156
meningioma	genus Ruminococcus2genus Ruminococcus2|| id:ebi-a-GCST90017063	Inverse variance weighted	15	0.0349339	0.170725	0.837869	-0.299687	0.369555	1.03555	0.74105	1.44709
meningioma	genus Ruminococcus2genus Ruminococcus2|| id:ebi-a-GCST90017063	MR Egger	15	0.389306	0.411884	0.361802	-0.417986	1.1966	1.47596	0.658372	3.30884
meningioma	genus Ruminococcus2genus Ruminococcus2|| id:ebi-a-GCST90017063	Weighted median	15	0.1043	0.236402	0.659069	-0.359048	0.567648	1.10993	0.698341	1.76411
meningioma	genus Ruminococcus2genus Ruminococcus2|| id:ebi-a-GCST90017063	Weighted mode	15	0.28978	0.299296	0.349372	-0.29684	0.876399	1.33613	0.743163	2.40223
meningioma	genus Ruminococcus gauvreauii groupgenus Ruminococcus gauvreauii group|| id:ebi-a-GCST90017064	Inverse variance weighted	11	-0.22778	0.238292	0.33913	-0.694832	0.239272	0.7963	0.499158	1.27032
meningioma	genus Ruminococcus gauvreauii groupgenus Ruminococcus gauvreauii group|| id:ebi-a-GCST90017064	MR Egger	11	0.822037	0.962568	0.415254	-1.0646	2.70867	2.27513	0.344867	15.0093
meningioma	genus Ruminococcus gauvreauii groupgenus Ruminococcus gauvreauii group|| id:ebi-a-GCST90017064	Weighted median	11	-0.303089	0.296161	0.306122	-0.883564	0.277387	0.738533	0.413307	1.31968
meningioma	genus Ruminococcus gauvreauii groupgenus Ruminococcus gauvreauii group|| id:ebi-a-GCST90017064	Weighted mode	11	-0.688241	0.528056	0.221664	-1.72323	0.346748	0.502459	0.178489	1.41446
meningioma	genus Ruminococcus gnavus groupgenus Ruminococcus gnavus group|| id:ebi-a-GCST90017065	Inverse variance weighted	11	0.0189734	0.145814	0.896471	-0.266822	0.304769	1.01915	0.765809	1.35631
meningioma	genus Ruminococcus gnavus groupgenus Ruminococcus gnavus group|| id:ebi-a-GCST90017065	MR Egger	11	-0.668353	0.698437	0.363601	-2.03729	0.700583	0.512552	0.130382	2.01493
meningioma	genus Ruminococcus gnavus groupgenus Ruminococcus gnavus group|| id:ebi-a-GCST90017065	Weighted median	11	0.00541329	0.192517	0.977568	-0.37192	0.382747	1.00543	0.689409	1.46631
meningioma	genus Ruminococcus gnavus groupgenus Ruminococcus gnavus group|| id:ebi-a-GCST90017065	Weighted mode	11	-0.162215	0.317878	0.620912	-0.785255	0.460825	0.850259	0.456004	1.58538
meningioma	genus Ruminococcus torques groupgenus Ruminococcus torques group|| id:ebi-a-GCST90017066	Inverse variance weighted	7	-0.298697	0.373461	0.423821	-1.03068	0.433286	0.741784	0.356764	1.54232
meningioma	genus Ruminococcus torques groupgenus Ruminococcus torques group|| id:ebi-a-GCST90017066	MR Egger	7	-0.036158	1.24464	0.977948	-2.47564	2.40333	0.964488	0.0841087	11.0599
meningioma	genus Ruminococcus torques groupgenus Ruminococcus torques group|| id:ebi-a-GCST90017066	Weighted median	7	-0.0887058	0.437081	0.839174	-0.945385	0.767974	0.915115	0.38853	2.15539
meningioma	genus Ruminococcus torques groupgenus Ruminococcus torques group|| id:ebi-a-GCST90017066	Weighted mode	7	0.130899	0.613735	0.838168	-1.07202	1.33382	1.13985	0.342316	3.79551
meningioma	genus Sellimonasgenus Sellimonas|| id:ebi-a-GCST90017067	Inverse variance weighted	9	-0.170456	0.11048	0.122863	-0.386997	0.0460846	0.84328	0.679093	1.04716
meningioma	genus Sellimonasgenus Sellimonas|| id:ebi-a-GCST90017067	MR Egger	9	-0.403581	0.645611	0.551721	-1.66898	0.861816	0.667924	0.188439	2.36746
meningioma	genus Sellimonasgenus Sellimonas|| id:ebi-a-GCST90017067	Weighted median	9	-0.170556	0.140263	0.223995	-0.445472	0.10436	0.843196	0.640522	1.11
meningioma	genus Sellimonasgenus Sellimonas|| id:ebi-a-GCST90017067	Weighted mode	9	-0.158733	0.204491	0.459942	-0.559535	0.242069	0.853224	0.571475	1.27388
meningioma	genus Senegalimassiliagenus Senegalimassilia|| id:ebi-a-GCST90017068	Inverse variance weighted	5	0.278123	0.246725	0.259633	-0.205458	0.761705	1.32065	0.814274	2.14193
meningioma	genus Senegalimassiliagenus Senegalimassilia|| id:ebi-a-GCST90017068	MR Egger	5	0.462105	0.946785	0.658943	-1.39359	2.3178	1.58741	0.248182	10.1534
meningioma	genus Senegalimassiliagenus Senegalimassilia|| id:ebi-a-GCST90017068	Weighted median	5	0.297682	0.298946	0.319361	-0.288252	0.883617	1.34673	0.749572	2.41964
meningioma	genus Senegalimassiliagenus Senegalimassilia|| id:ebi-a-GCST90017068	Weighted mode	5	0.354534	0.383819	0.40792	-0.397752	1.10682	1.42552	0.671829	3.02472
meningioma	genus Slackiagenus Slackia|| id:ebi-a-GCST90017069	Inverse variance weighted	6	0.343314	0.203859	0.0921673	-0.0562499	0.742878	1.40961	0.945303	2.10198
meningioma	genus Slackiagenus Slackia|| id:ebi-a-GCST90017069	MR Egger	6	-0.595248	1.36264	0.684778	-3.26602	2.07552	0.551426	0.0381581	7.96871
meningioma	genus Slackiagenus Slackia|| id:ebi-a-GCST90017069	Weighted median	6	0.581509	0.26633	0.029005	0.0595031	1.10352	1.78874	1.06131	3.01475
meningioma	genus Slackiagenus Slackia|| id:ebi-a-GCST90017069	Weighted mode	6	0.589103	0.394223	0.195318	-0.183574	1.36178	1.80237	0.83229	3.90313
meningioma	genus Streptococcusgenus Streptococcus|| id:ebi-a-GCST90017070	Inverse variance weighted	12	0.115899	0.227	0.609655	-0.329021	0.560818	1.12288	0.719628	1.75211
meningioma	genus Streptococcusgenus Streptococcus|| id:ebi-a-GCST90017070	MR Egger	12	0.599632	0.841184	0.492241	-1.04909	2.24835	1.82145	0.350257	9.47213
meningioma	genus Streptococcusgenus Streptococcus|| id:ebi-a-GCST90017070	Weighted median	12	-0.0290714	0.298165	0.922328	-0.613475	0.555332	0.971347	0.541466	1.74252
meningioma	genus Streptococcusgenus Streptococcus|| id:ebi-a-GCST90017070	Weighted mode	12	-0.20754	0.459091	0.660005	-1.10736	0.692278	0.81258	0.330431	1.99826
meningioma	genus Subdoligranulumgenus Subdoligranulum|| id:ebi-a-GCST90017071	Inverse variance weighted	10	0.311143	0.228911	0.174075	-0.137524	0.759809	1.36498	0.871514	2.13787
meningioma	genus Subdoligranulumgenus Subdoligranulum|| id:ebi-a-GCST90017071	MR Egger	10	0.340308	0.584145	0.576227	-0.804617	1.48523	1.40538	0.447259	4.41599
meningioma	genus Subdoligranulumgenus Subdoligranulum|| id:ebi-a-GCST90017071	Weighted median	10	0.311087	0.301513	0.302188	-0.279878	0.902052	1.36491	0.755876	2.46466
meningioma	genus Subdoligranulumgenus Subdoligranulum|| id:ebi-a-GCST90017071	Weighted mode	10	0.310589	0.415932	0.474281	-0.504639	1.12582	1.36423	0.603724	3.08273
meningioma	genus Sutterellagenus Sutterella|| id:ebi-a-GCST90017072	Inverse variance weighted	12	0.0118219	0.201384	0.953188	-0.38289	0.406534	1.01189	0.681888	1.5016
meningioma	genus Sutterellagenus Sutterella|| id:ebi-a-GCST90017072	MR Egger	12	-0.248682	0.872222	0.781375	-1.95824	1.46087	0.779828	0.141107	4.30972
meningioma	genus Sutterellagenus Sutterella|| id:ebi-a-GCST90017072	Weighted median	12	-0.0524344	0.278259	0.850534	-0.597822	0.492953	0.948917	0.550008	1.63714
meningioma	genus Sutterellagenus Sutterella|| id:ebi-a-GCST90017072	Weighted mode	12	-0.138915	0.423211	0.748894	-0.968408	0.690579	0.870302	0.379687	1.99487
meningioma	genus Terrisporobactergenus Terrisporobacter|| id:ebi-a-GCST90017073	Inverse variance weighted	5	0.0507985	0.232322	0.826919	-0.404553	0.50615	1.05211	0.667275	1.65889
meningioma	genus Terrisporobactergenus Terrisporobacter|| id:ebi-a-GCST90017073	MR Egger	5	-0.28386	0.708574	0.715533	-1.67267	1.10495	0.752872	0.187746	3.01906
meningioma	genus Terrisporobactergenus Terrisporobacter|| id:ebi-a-GCST90017073	Weighted median	5	-0.000431853	0.301735	0.998858	-0.591832	0.590969	0.999568	0.553312	1.80574
meningioma	genus Terrisporobactergenus Terrisporobacter|| id:ebi-a-GCST90017073	Weighted mode	5	-0.189916	0.45111	0.695393	-1.07409	0.69426	0.827028	0.341607	2.00223
meningioma	genus Turicibactergenus Turicibacter|| id:ebi-a-GCST90017074	Inverse variance weighted	9	-0.043646	0.189254	0.817609	-0.414584	0.327292	0.957293	0.660615	1.38721
meningioma	genus Turicibactergenus Turicibacter|| id:ebi-a-GCST90017074	MR Egger	9	-0.393899	0.766918	0.623333	-1.89706	1.10926	0.674422	0.150009	3.03212
meningioma	genus Turicibactergenus Turicibacter|| id:ebi-a-GCST90017074	Weighted median	9	-0.0537362	0.247908	0.828397	-0.539636	0.432164	0.947682	0.58296	1.54059
meningioma	genus Turicibactergenus Turicibacter|| id:ebi-a-GCST90017074	Weighted mode	9	0.342376	0.397851	0.414523	-0.437411	1.12216	1.40829	0.645706	3.07149
meningioma	genus Tyzzerella3genus Tyzzerella3|| id:ebi-a-GCST90017075	Inverse variance weighted	12	0.0495506	0.129783	0.702613	-0.204824	0.303926	1.0508	0.81479	1.35517
meningioma	genus Tyzzerella3genus Tyzzerella3|| id:ebi-a-GCST90017075	MR Egger	12	-1.01913	0.722392	0.188653	-2.43502	0.396753	0.360907	0.0875959	1.48699
meningioma	genus Tyzzerella3genus Tyzzerella3|| id:ebi-a-GCST90017075	Weighted median	12	-0.108009	0.165738	0.514606	-0.432855	0.216838	0.89762	0.648655	1.24214
meningioma	genus Tyzzerella3genus Tyzzerella3|| id:ebi-a-GCST90017075	Weighted mode	12	-0.229938	0.306407	0.468743	-0.830496	0.370621	0.794583	0.435833	1.44863
meningioma	genus Veillonellagenus Veillonella|| id:ebi-a-GCST90017088	Inverse variance weighted	5	0.357774	0.265712	0.17815	-0.163022	0.878569	1.43014	0.849573	2.40745
meningioma	genus Veillonellagenus Veillonella|| id:ebi-a-GCST90017088	MR Egger	5	2.22956	7.02376	0.771727	-11.537	15.9961	9.29575	9.76204e-06	8.85174e+06
meningioma	genus Veillonellagenus Veillonella|| id:ebi-a-GCST90017088	Weighted median	5	0.626467	0.355439	0.0779824	-0.070194	1.32313	1.87099	0.932213	3.75515
meningioma	genus Veillonellagenus Veillonella|| id:ebi-a-GCST90017088	Weighted mode	5	0.736406	0.493411	0.209857	-0.23068	1.70349	2.08842	0.793993	5.4931
meningioma	genus Victivallisgenus Victivallis|| id:ebi-a-GCST90017089	Inverse variance weighted	10	0.0808269	0.116837	0.489067	-0.148173	0.309827	1.08418	0.862282	1.36319
meningioma	genus Victivallisgenus Victivallis|| id:ebi-a-GCST90017089	MR Egger	10	0.152873	0.947199	0.875784	-1.70364	2.00938	1.16518	0.18202	7.45872
meningioma	genus Victivallisgenus Victivallis|| id:ebi-a-GCST90017089	Weighted median	10	0.0877994	0.158066	0.578581	-0.222011	0.39761	1.09177	0.800907	1.48826
meningioma	genus Victivallisgenus Victivallis|| id:ebi-a-GCST90017089	Weighted mode	10	0.375969	0.306181	0.250618	-0.224146	0.976083	1.4564	0.799199	2.65404

## Sheet: Suppl. Table 4
Supplementary Table 4. Two sample MR results of causal effects of gut microbes on pituitary tumor
Outcome	Exposure	Method	nsnp	b	se	p value	lo_ci	up_ci	or	or_lci95	or_uci95
pituitary tumor	phylum Actinobacteriaphylum Actinobacteria|| id:ebi-a-GCST90017110	Inverse variance weighted	14	0.00374556	0.197685	0.984883	-0.383717	0.391208	1.00375	0.681324	1.47877
pituitary tumor	phylum Actinobacteriaphylum Actinobacteria|| id:ebi-a-GCST90017110	MR Egger	14	-0.567861	0.81854	0.501049	-2.1722	1.03648	0.566736	0.113927	2.81927
pituitary tumor	phylum Actinobacteriaphylum Actinobacteria|| id:ebi-a-GCST90017110	Weighted median	14	0.0823832	0.275715	0.765094	-0.458019	0.622785	1.08587	0.632536	1.86411
pituitary tumor	phylum Actinobacteriaphylum Actinobacteria|| id:ebi-a-GCST90017110	Weighted mode	14	0.328204	0.505916	0.527806	-0.663392	1.3198	1.38847	0.515101	3.74267
pituitary tumor	phylum Bacteroidetesphylum Bacteroidetes|| id:ebi-a-GCST90017111	Inverse variance weighted	10	0.00406701	0.246019	0.986811	-0.47813	0.486264	1.00408	0.619941	1.62623
pituitary tumor	phylum Bacteroidetesphylum Bacteroidetes|| id:ebi-a-GCST90017111	MR Egger	10	0.581919	0.531729	0.305637	-0.46027	1.62411	1.78947	0.631113	5.07389
pituitary tumor	phylum Bacteroidetesphylum Bacteroidetes|| id:ebi-a-GCST90017111	Weighted median	10	0.199849	0.303919	0.510812	-0.395832	0.79553	1.22122	0.67312	2.21562
pituitary tumor	phylum Bacteroidetesphylum Bacteroidetes|| id:ebi-a-GCST90017111	Weighted mode	10	0.309976	0.386794	0.443545	-0.448141	1.06809	1.36339	0.638814	2.90982
pituitary tumor	phylum Cyanobacteriaphylum Cyanobacteria|| id:ebi-a-GCST90017112	Inverse variance weighted	8	-0.185913	0.167555	0.267188	-0.51432	0.142495	0.830346	0.597907	1.15315
pituitary tumor	phylum Cyanobacteriaphylum Cyanobacteria|| id:ebi-a-GCST90017112	MR Egger	8	0.228171	0.596683	0.715344	-0.941328	1.39767	1.2563	0.390109	4.04576
pituitary tumor	phylum Cyanobacteriaphylum Cyanobacteria|| id:ebi-a-GCST90017112	Weighted median	8	-0.220685	0.20632	0.284789	-0.625073	0.183703	0.801969	0.535222	1.20166
pituitary tumor	phylum Cyanobacteriaphylum Cyanobacteria|| id:ebi-a-GCST90017112	Weighted mode	8	-0.288459	0.287885	0.349718	-0.852715	0.275797	0.749418	0.426256	1.31758
pituitary tumor	phylum Euryarchaeotaphylum Euryarchaeota|| id:ebi-a-GCST90017113	Inverse variance weighted	11	0.243392	0.106231	0.0219544	0.0351791	0.451606	1.27557	1.03581	1.57083
pituitary tumor	phylum Euryarchaeotaphylum Euryarchaeota|| id:ebi-a-GCST90017113	MR Egger	11	-0.245705	0.469848	0.613641	-1.16661	0.675197	0.782153	0.311422	1.96442
pituitary tumor	phylum Euryarchaeotaphylum Euryarchaeota|| id:ebi-a-GCST90017113	Weighted median	11	0.183038	0.143196	0.201165	-0.0976255	0.463702	1.20086	0.906989	1.58995
pituitary tumor	phylum Euryarchaeotaphylum Euryarchaeota|| id:ebi-a-GCST90017113	Weighted mode	11	0.206509	0.210218	0.349093	-0.205518	0.618536	1.22938	0.814226	1.85621
pituitary tumor	phylum Firmicutesphylum Firmicutes|| id:ebi-a-GCST90017114	Inverse variance weighted	15	-0.048995	0.203733	0.809953	-0.448312	0.350322	0.952186	0.638706	1.41952
pituitary tumor	phylum Firmicutesphylum Firmicutes|| id:ebi-a-GCST90017114	MR Egger	15	0.0691586	0.489324	0.889772	-0.889916	1.02823	1.07161	0.41069	2.79612
pituitary tumor	phylum Firmicutesphylum Firmicutes|| id:ebi-a-GCST90017114	Weighted median	15	-0.190344	0.262734	0.468773	-0.705302	0.324613	0.826674	0.493959	1.3835
pituitary tumor	phylum Firmicutesphylum Firmicutes|| id:ebi-a-GCST90017114	Weighted mode	15	-0.107309	0.361449	0.770913	-0.815748	0.601131	0.898248	0.442308	1.82418
pituitary tumor	phylum Lentisphaeraephylum Lentisphaerae|| id:ebi-a-GCST90017115	Inverse variance weighted	9	-0.0344479	0.130048	0.791097	-0.289342	0.220447	0.966139	0.748756	1.24663
pituitary tumor	phylum Lentisphaeraephylum Lentisphaerae|| id:ebi-a-GCST90017115	MR Egger	9	0.0171492	0.495809	0.973374	-0.954637	0.988936	1.0173	0.384952	2.68837
pituitary tumor	phylum Lentisphaeraephylum Lentisphaerae|| id:ebi-a-GCST90017115	Weighted median	9	-0.0211682	0.162488	0.896348	-0.339645	0.297308	0.979054	0.712023	1.34623
pituitary tumor	phylum Lentisphaeraephylum Lentisphaerae|| id:ebi-a-GCST90017115	Weighted mode	9	0.00593257	0.237412	0.980676	-0.459396	0.471261	1.00595	0.631665	1.60201
pituitary tumor	phylum Proteobacteriaphylum Proteobacteria|| id:ebi-a-GCST90017116	Inverse variance weighted	12	0.189338	0.208644	0.364157	-0.219603	0.59828	1.20845	0.802837	1.81899
pituitary tumor	phylum Proteobacteriaphylum Proteobacteria|| id:ebi-a-GCST90017116	MR Egger	12	0.324585	0.581343	0.588897	-0.814848	1.46402	1.38346	0.442707	4.32329
pituitary tumor	phylum Proteobacteriaphylum Proteobacteria|| id:ebi-a-GCST90017116	Weighted median	12	0.280151	0.264341	0.289231	-0.237957	0.79826	1.32333	0.788236	2.22167
pituitary tumor	phylum Proteobacteriaphylum Proteobacteria|| id:ebi-a-GCST90017116	Weighted mode	12	0.273862	0.399543	0.507255	-0.509242	1.05697	1.31503	0.600951	2.87763
pituitary tumor	phylum Tenericutesphylum Tenericutes|| id:ebi-a-GCST90017117	Inverse variance weighted	12	-0.42441	0.172784	0.0140371	-0.763066	-0.0857548	0.654155	0.466235	0.917819
pituitary tumor	phylum Tenericutesphylum Tenericutes|| id:ebi-a-GCST90017117	MR Egger	12	-0.100343	0.587271	0.867738	-1.25139	1.05071	0.904527	0.286106	2.85967
pituitary tumor	phylum Tenericutesphylum Tenericutes|| id:ebi-a-GCST90017117	Weighted median	12	-0.38919	0.227229	0.0867562	-0.83456	0.0561796	0.677605	0.434066	1.05779
pituitary tumor	phylum Tenericutesphylum Tenericutes|| id:ebi-a-GCST90017117	Weighted mode	12	-0.368142	0.341549	0.304165	-1.03758	0.301293	0.692019	0.354312	1.35161
pituitary tumor	phylum Verrucomicrobiaphylum Verrucomicrobia|| id:ebi-a-GCST90017118	Inverse variance weighted	12	0.11509	0.173152	0.506256	-0.224287	0.454468	1.12197	0.799086	1.57533
pituitary tumor	phylum Verrucomicrobiaphylum Verrucomicrobia|| id:ebi-a-GCST90017118	MR Egger	12	-0.24393	0.456	0.604386	-1.13769	0.64983	0.783543	0.320559	1.91522
pituitary tumor	phylum Verrucomicrobiaphylum Verrucomicrobia|| id:ebi-a-GCST90017118	Weighted median	12	0.0959764	0.231708	0.678718	-0.358171	0.550124	1.10073	0.698953	1.73347
pituitary tumor	phylum Verrucomicrobiaphylum Verrucomicrobia|| id:ebi-a-GCST90017118	Weighted mode	12	0.078211	0.292214	0.793921	-0.494528	0.65095	1.08135	0.609859	1.91736
pituitary tumor	class Actinobacteria|| id:ebi-a-GCST90016908	Inverse variance weighted	14	-0.143324	0.172336	0.405605	-0.481102	0.194455	0.866474	0.618102	1.21465
pituitary tumor	class Actinobacteria|| id:ebi-a-GCST90016908	MR Egger	14	-0.499888	0.485954	0.323922	-1.45236	0.452582	0.606599	0.234018	1.57237
pituitary tumor	class Actinobacteria|| id:ebi-a-GCST90016908	Weighted median	14	-0.307505	0.236513	0.193546	-0.771071	0.156061	0.735279	0.462517	1.1689
pituitary tumor	class Actinobacteria|| id:ebi-a-GCST90016908	Weighted mode	14	-0.458374	0.313465	0.167415	-1.07276	0.156017	0.632311	0.342062	1.16885
pituitary tumor	class Alphaproteobacteria|| id:ebi-a-GCST90016909	Inverse variance weighted	6	-0.118983	0.323552	0.713066	-0.753144	0.515178	0.887823	0.470884	1.67394
pituitary tumor	class Alphaproteobacteria|| id:ebi-a-GCST90016909	MR Egger	6	-0.265597	1.26461	0.843913	-2.74423	2.21303	0.766748	0.0642978	9.14342
pituitary tumor	class Alphaproteobacteria|| id:ebi-a-GCST90016909	Weighted median	6	-0.153267	0.30646	0.616991	-0.753927	0.447394	0.857901	0.470515	1.56423
pituitary tumor	class Alphaproteobacteria|| id:ebi-a-GCST90016909	Weighted mode	6	-0.335492	0.481219	0.516773	-1.27868	0.607697	0.714986	0.278404	1.8362
pituitary tumor	class Bacilli|| id:ebi-a-GCST90016910	Inverse variance weighted (multiplicative random effects)	18	-0.0386827	0.236434	0.870039	-0.502093	0.424728	0.962056	0.605262	1.52917
pituitary tumor	class Bacilli|| id:ebi-a-GCST90016910	MR Egger	18	-0.125599	0.669509	0.85355	-1.43784	1.18664	0.881969	0.237441	3.27605
pituitary tumor	class Bacilli|| id:ebi-a-GCST90016910	Weighted median	18	-0.0860431	0.251421	0.73218	-0.578828	0.406742	0.917555	0.560555	1.50192
pituitary tumor	class Bacilli|| id:ebi-a-GCST90016910	Weighted mode	18	-0.0816625	0.339232	0.812646	-0.746558	0.583233	0.921583	0.473995	1.79182
pituitary tumor	class Bacteroidia|| id:ebi-a-GCST90016911	Inverse variance weighted	13	0.0871236	0.199409	0.662177	-0.303717	0.477965	1.09103	0.738069	1.61279
pituitary tumor	class Bacteroidia|| id:ebi-a-GCST90016911	MR Egger	13	-0.0602302	0.417074	0.887787	-0.877695	0.757234	0.941548	0.41574	2.13237
pituitary tumor	class Bacteroidia|| id:ebi-a-GCST90016911	Weighted median	13	0.221135	0.27017	0.413071	-0.308399	0.750668	1.24749	0.734622	2.11842
pituitary tumor	class Bacteroidia|| id:ebi-a-GCST90016911	Weighted mode	13	0.349648	0.383186	0.379485	-0.401396	1.10069	1.41857	0.669385	3.00624
pituitary tumor	class Betaproteobacteria|| id:ebi-a-GCST90016912	Inverse variance weighted	10	0.0942934	0.230564	0.682563	-0.357613	0.546199	1.09888	0.699344	1.72668
pituitary tumor	class Betaproteobacteria|| id:ebi-a-GCST90016912	MR Egger	10	0.585951	0.732042	0.446576	-0.848851	2.02075	1.7967	0.427906	7.544
pituitary tumor	class Betaproteobacteria|| id:ebi-a-GCST90016912	Weighted median	10	0.144404	0.303891	0.634656	-0.451222	0.74003	1.15535	0.636849	2.096
pituitary tumor	class Betaproteobacteria|| id:ebi-a-GCST90016912	Weighted mode	10	0.229325	0.476766	0.641994	-0.705136	1.16379	1.25775	0.494041	3.20203
pituitary tumor	class Clostridia|| id:ebi-a-GCST90016913	Inverse variance weighted	11	-0.153302	0.210676	0.466818	-0.566226	0.259623	0.857871	0.567664	1.29644
pituitary tumor	class Clostridia|| id:ebi-a-GCST90016913	MR Egger	11	-0.385547	0.572815	0.517808	-1.50826	0.737171	0.680079	0.221294	2.09001
pituitary tumor	class Clostridia|| id:ebi-a-GCST90016913	Weighted median	11	-0.303898	0.292831	0.299366	-0.877846	0.27005	0.737936	0.415677	1.31003
pituitary tumor	class Clostridia|| id:ebi-a-GCST90016913	Weighted mode	11	-0.378324	0.478653	0.447636	-1.31648	0.559835	0.685008	0.268076	1.75038
pituitary tumor	class Coriobacteriia|| id:ebi-a-GCST90016914	Inverse variance weighted	14	-0.10267	0.201579	0.610521	-0.497765	0.292425	0.902425	0.607888	1.33967
pituitary tumor	class Coriobacteriia|| id:ebi-a-GCST90016914	MR Egger	14	-0.777377	0.824155	0.364161	-2.39272	0.837967	0.45961	0.0913806	2.31166
pituitary tumor	class Coriobacteriia|| id:ebi-a-GCST90016914	Weighted median	14	-0.142933	0.27221	0.599525	-0.676464	0.390598	0.866812	0.508412	1.47786
pituitary tumor	class Coriobacteriia|| id:ebi-a-GCST90016914	Weighted mode	14	-0.37497	0.49083	0.458538	-1.337	0.587057	0.68731	0.262633	1.79869
pituitary tumor	class Deltaproteobacteria|| id:ebi-a-GCST90016915	Inverse variance weighted	12	0.0242383	0.20962	0.907946	-0.386618	0.435094	1.02453	0.679351	1.54511
pituitary tumor	class Deltaproteobacteria|| id:ebi-a-GCST90016915	MR Egger	12	-0.640404	0.950662	0.515807	-2.5037	1.22289	0.527079	0.0817817	3.397
pituitary tumor	class Deltaproteobacteria|| id:ebi-a-GCST90016915	Weighted median	12	-0.0461978	0.271306	0.86479	-0.577958	0.485562	0.954853	0.561043	1.62509
pituitary tumor	class Deltaproteobacteria|| id:ebi-a-GCST90016915	Weighted mode	12	0.0012287	0.465695	0.997942	-0.911534	0.913991	1.00123	0.401907	2.49426
pituitary tumor	class Erysipelotrichia|| id:ebi-a-GCST90016916	Inverse variance weighted	13	0.267267	0.218266	0.220762	-0.160534	0.695068	1.30639	0.851689	2.00385
pituitary tumor	class Erysipelotrichia|| id:ebi-a-GCST90016916	MR Egger	13	0.228642	0.944462	0.813166	-1.6225	2.07979	1.25689	0.197404	8.00277
pituitary tumor	class Erysipelotrichia|| id:ebi-a-GCST90016916	Weighted median	13	0.4447	0.305584	0.1456	-0.154244	1.04364	1.56002	0.857063	2.83954
pituitary tumor	class Erysipelotrichia|| id:ebi-a-GCST90016916	Weighted mode	13	0.636565	0.576382	0.291066	-0.493143	1.76627	1.88998	0.610704	5.84901
pituitary tumor	class Gammaproteobacteria|| id:ebi-a-GCST90016917	Inverse variance weighted	6	-0.219045	0.414597	0.597268	-1.03166	0.593564	0.803285	0.356417	1.81043
pituitary tumor	class Gammaproteobacteria|| id:ebi-a-GCST90016917	MR Egger	6	0.652773	1.32017	0.646905	-1.93476	3.24031	1.92086	0.144459	25.5415
pituitary tumor	class Gammaproteobacteria|| id:ebi-a-GCST90016917	Weighted median	6	0.160235	0.423027	0.704851	-0.668899	0.989368	1.17379	0.512272	2.68953
pituitary tumor	class Gammaproteobacteria|| id:ebi-a-GCST90016917	Weighted mode	6	0.215619	0.519405	0.695261	-0.802415	1.23365	1.24063	0.448245	3.43375
pituitary tumor	class Lentisphaeria|| id:ebi-a-GCST90016918	Inverse variance weighted	8	0.00594216	0.138857	0.965866	-0.266218	0.278103	1.00596	0.766272	1.32062
pituitary tumor	class Lentisphaeria|| id:ebi-a-GCST90016918	MR Egger	8	0.117186	0.494501	0.820558	-0.852036	1.08641	1.12433	0.426546	2.96361
pituitary tumor	class Lentisphaeria|| id:ebi-a-GCST90016918	Weighted median	8	0.0345556	0.178339	0.846361	-0.314989	0.3841	1.03516	0.729797	1.46829
pituitary tumor	class Lentisphaeria|| id:ebi-a-GCST90016918	Weighted mode	8	0.0382798	0.246498	0.880972	-0.444857	0.521416	1.03902	0.640916	1.68441
pituitary tumor	class Melainabacteria|| id:ebi-a-GCST90016919	Inverse variance weighted	10	-0.0431869	0.140111	0.757905	-0.317805	0.231431	0.957732	0.727745	1.2604
pituitary tumor	class Melainabacteria|| id:ebi-a-GCST90016919	MR Egger	10	-0.479013	0.42552	0.292922	-1.31303	0.355005	0.619394	0.269003	1.42619
pituitary tumor	class Melainabacteria|| id:ebi-a-GCST90016919	Weighted median	10	-0.0721805	0.184647	0.695863	-0.434089	0.289728	0.930363	0.647855	1.33606
pituitary tumor	class Melainabacteria|| id:ebi-a-GCST90016919	Weighted mode	10	-0.150104	0.295079	0.623204	-0.728458	0.42825	0.860618	0.482652	1.53457
pituitary tumor	class Methanobacteria|| id:ebi-a-GCST90016920	Inverse variance weighted	9	0.177186	0.120862	0.142642	-0.0597031	0.414075	1.19385	0.942044	1.51297
pituitary tumor	class Methanobacteria|| id:ebi-a-GCST90016920	MR Egger	9	-0.251235	0.475704	0.61373	-1.18362	0.681145	0.777839	0.30617	1.97614
pituitary tumor	class Methanobacteria|| id:ebi-a-GCST90016920	Weighted median	9	0.238734	0.155788	0.125417	-0.0666109	0.544078	1.26964	0.935559	1.72302
pituitary tumor	class Methanobacteria|| id:ebi-a-GCST90016920	Weighted mode	9	0.335297	0.253569	0.222618	-0.161699	0.832292	1.39836	0.850698	2.29858
pituitary tumor	class Mollicutes|| id:ebi-a-GCST90016921	Inverse variance weighted	12	-0.42441	0.172784	0.0140371	-0.763066	-0.0857548	0.654155	0.466235	0.917819
pituitary tumor	class Mollicutes|| id:ebi-a-GCST90016921	MR Egger	12	-0.100343	0.587271	0.867738	-1.25139	1.05071	0.904527	0.286106	2.85967
pituitary tumor	class Mollicutes|| id:ebi-a-GCST90016921	Weighted median	12	-0.38919	0.22725	0.0867847	-0.8346	0.0562199	0.677605	0.434048	1.05783
pituitary tumor	class Mollicutes|| id:ebi-a-GCST90016921	Weighted mode	12	-0.368142	0.33672	0.297619	-1.02811	0.291829	0.692019	0.357681	1.33887
pituitary tumor	class Negativicutes|| id:ebi-a-GCST90016922	Inverse variance weighted	12	0.61428	0.221094	0.00546337	0.180935	1.04762	1.84832	1.19834	2.85087
pituitary tumor	class Negativicutes|| id:ebi-a-GCST90016922	MR Egger	12	0.349557	0.793192	0.668807	-1.2051	1.90421	1.41844	0.299662	6.71412
pituitary tumor	class Negativicutes|| id:ebi-a-GCST90016922	Weighted median	12	0.59439	0.293216	0.0426479	0.0196872	1.16909	1.81193	1.01988	3.21907
pituitary tumor	class Negativicutes|| id:ebi-a-GCST90016922	Weighted mode	12	0.746957	0.56234	0.210979	-0.355229	1.84914	2.11057	0.701013	6.35438
pituitary tumor	class Verrucomicrobiae|| id:ebi-a-GCST90016923	Inverse variance weighted	11	0.0443558	0.203686	0.827612	-0.35487	0.443581	1.04535	0.701265	1.55828
pituitary tumor	class Verrucomicrobiae|| id:ebi-a-GCST90016923	MR Egger	11	-0.280626	0.719878	0.705731	-1.69159	1.13033	0.755311	0.184227	3.09669
pituitary tumor	class Verrucomicrobiae|| id:ebi-a-GCST90016923	Weighted median	11	0.107738	0.251682	0.668599	-0.385559	0.601035	1.11376	0.68007	1.82401
pituitary tumor	class Verrucomicrobiae|| id:ebi-a-GCST90016923	Weighted mode	11	0.18737	0.328295	0.580777	-0.456089	0.830828	1.20607	0.633757	2.29522
pituitary tumor	order Actinomycetales|| id:ebi-a-GCST90017090	Inverse variance weighted	4	0.262253	0.258849	0.310988	-0.245091	0.769597	1.29986	0.782633	2.1589
pituitary tumor	order Actinomycetales|| id:ebi-a-GCST90017090	MR Egger	4	1.03887	0.503593	0.175204	0.0518311	2.02592	2.82603	1.0532	7.58306
pituitary tumor	order Actinomycetales|| id:ebi-a-GCST90017090	Weighted median	4	0.327721	0.291412	0.260761	-0.243447	0.898889	1.3878	0.783921	2.45687
pituitary tumor	order Actinomycetales|| id:ebi-a-GCST90017090	Weighted mode	4	0.555446	0.319095	0.180111	-0.0699815	1.18087	1.74272	0.932411	3.25722
pituitary tumor	order Bacillales|| id:ebi-a-GCST90017091	Inverse variance weighted	8	0.0101135	0.114093	0.929366	-0.213508	0.233735	1.01016	0.807746	1.26331
pituitary tumor	order Bacillales|| id:ebi-a-GCST90017091	MR Egger	8	-0.469284	0.459952	0.346955	-1.37079	0.432222	0.62545	0.253906	1.54068
pituitary tumor	order Bacillales|| id:ebi-a-GCST90017091	Weighted median	8	-0.0838516	0.14037	0.550266	-0.358977	0.191274	0.919568	0.69839	1.21079
pituitary tumor	order Bacillales|| id:ebi-a-GCST90017091	Weighted mode	8	-0.12706	0.218823	0.579679	-0.555953	0.301833	0.880681	0.573525	1.35233
pituitary tumor	order Bacteroidales|| id:ebi-a-GCST90017092	Inverse variance weighted	13	0.0871236	0.199409	0.662177	-0.303717	0.477965	1.09103	0.738069	1.61279
pituitary tumor	order Bacteroidales|| id:ebi-a-GCST90017092	MR Egger	13	-0.0602302	0.417074	0.887787	-0.877695	0.757234	0.941548	0.41574	2.13237
pituitary tumor	order Bacteroidales|| id:ebi-a-GCST90017092	Weighted median	13	0.221135	0.271845	0.415956	-0.311682	0.753952	1.24749	0.732214	2.12538
pituitary tumor	order Bacteroidales|| id:ebi-a-GCST90017092	Weighted mode	13	0.349648	0.396109	0.394735	-0.426726	1.12602	1.41857	0.652642	3.08336
pituitary tumor	order Bifidobacteriales|| id:ebi-a-GCST90017093	Inverse variance weighted	11	-0.189398	0.183743	0.302644	-0.549534	0.170737	0.827457	0.577219	1.18618
pituitary tumor	order Bifidobacteriales|| id:ebi-a-GCST90017093	MR Egger	11	-0.949368	0.599631	0.147824	-2.12465	0.225909	0.386985	0.119475	1.25346
pituitary tumor	order Bifidobacteriales|| id:ebi-a-GCST90017093	Weighted median	11	-0.456286	0.248134	0.0659339	-0.942628	0.0300558	0.633633	0.389603	1.03051
pituitary tumor	order Bifidobacteriales|| id:ebi-a-GCST90017093	Weighted mode	11	-0.487926	0.281043	0.113191	-1.03877	0.0629187	0.613898	0.353889	1.06494
pituitary tumor	order Burkholderiales|| id:ebi-a-GCST90017094	Inverse variance weighted	10	0.0704859	0.227574	0.756768	-0.375559	0.516531	1.07303	0.686905	1.6762
pituitary tumor	order Burkholderiales|| id:ebi-a-GCST90017094	MR Egger	10	0.718916	0.71983	0.347172	-0.691951	2.12978	2.05221	0.500599	8.41303
pituitary tumor	order Burkholderiales|| id:ebi-a-GCST90017094	Weighted median	10	0.196909	0.301367	0.513507	-0.393771	0.78759	1.21763	0.674509	2.19809
pituitary tumor	order Burkholderiales|| id:ebi-a-GCST90017094	Weighted mode	10	0.253423	0.448079	0.585503	-0.624811	1.13166	1.28843	0.535363	3.10079
pituitary tumor	order Clostridiales|| id:ebi-a-GCST90017095	Inverse variance weighted	12	-0.134585	0.204694	0.510863	-0.535786	0.266615	0.874078	0.585209	1.30554
pituitary tumor	order Clostridiales|| id:ebi-a-GCST90017095	MR Egger	12	-0.381032	0.536597	0.493874	-1.43276	0.670698	0.683156	0.238649	1.9556
pituitary tumor	order Clostridiales|| id:ebi-a-GCST90017095	Weighted median	12	-0.226097	0.290304	0.436081	-0.795094	0.342899	0.797641	0.451539	1.40903
pituitary tumor	order Clostridiales|| id:ebi-a-GCST90017095	Weighted mode	12	-0.29036	0.455068	0.536492	-1.18229	0.601573	0.747994	0.306575	1.82499
pituitary tumor	order Coriobacteriales|| id:ebi-a-GCST90017096	Inverse variance weighted	14	-0.10267	0.201579	0.610521	-0.497765	0.292425	0.902425	0.607888	1.33967
pituitary tumor	order Coriobacteriales|| id:ebi-a-GCST90017096	MR Egger	14	-0.777377	0.824155	0.364161	-2.39272	0.837967	0.45961	0.0913806	2.31166
pituitary tumor	order Coriobacteriales|| id:ebi-a-GCST90017096	Weighted median	14	-0.142933	0.274596	0.602701	-0.681142	0.395275	0.866812	0.506039	1.48479
pituitary tumor	order Coriobacteriales|| id:ebi-a-GCST90017096	Weighted mode	14	-0.37497	0.519456	0.483168	-1.3931	0.643164	0.68731	0.248303	1.90249
pituitary tumor	order Desulfovibrionales|| id:ebi-a-GCST90017097	Inverse variance weighted	11	-0.0933173	0.217343	0.667665	-0.519309	0.332675	0.910904	0.594931	1.39469
pituitary tumor	order Desulfovibrionales|| id:ebi-a-GCST90017097	MR Egger	11	-0.474409	0.930824	0.622548	-2.29882	1.35001	0.622253	0.100377	3.85745
pituitary tumor	order Desulfovibrionales|| id:ebi-a-GCST90017097	Weighted median	11	-0.0653904	0.297372	0.825954	-0.64824	0.51746	0.936702	0.522965	1.67776
pituitary tumor	order Desulfovibrionales|| id:ebi-a-GCST90017097	Weighted mode	11	-0.0232626	0.427683	0.957694	-0.86152	0.814995	0.977006	0.422519	2.25916
pituitary tumor	order Enterobacteriales|| id:ebi-a-GCST90017098	Inverse variance weighted	7	-0.0844861	0.276457	0.759906	-0.626341	0.457369	0.918984	0.534544	1.57991
pituitary tumor	order Enterobacteriales|| id:ebi-a-GCST90017098	MR Egger	7	-2.15872	1.56694	0.226776	-5.22992	0.912487	0.115473	0.00535394	2.49051
pituitary tumor	order Enterobacteriales|| id:ebi-a-GCST90017098	Weighted median	7	0.0747119	0.359783	0.835496	-0.630463	0.779887	1.07757	0.532345	2.18123
pituitary tumor	order Enterobacteriales|| id:ebi-a-GCST90017098	Weighted mode	7	0.0590941	0.456563	0.901245	-0.83577	0.953958	1.06088	0.433541	2.59596
pituitary tumor	order Erysipelotrichales|| id:ebi-a-GCST90017099	Inverse variance weighted	13	0.267267	0.218266	0.220762	-0.160534	0.695068	1.30639	0.851689	2.00385
pituitary tumor	order Erysipelotrichales|| id:ebi-a-GCST90017099	MR Egger	13	0.228642	0.944462	0.813166	-1.6225	2.07979	1.25689	0.197404	8.00277
pituitary tumor	order Erysipelotrichales|| id:ebi-a-GCST90017099	Weighted median	13	0.4447	0.296898	0.13418	-0.13722	1.02662	1.56002	0.871779	2.79161
pituitary tumor	order Erysipelotrichales|| id:ebi-a-GCST90017099	Weighted mode	13	0.636565	0.534805	0.256954	-0.411654	1.68478	1.88998	0.662554	5.39128
pituitary tumor	order Gastranaerophilales|| id:ebi-a-GCST90017100	Inverse variance weighted	9	-0.0499915	0.147183	0.734117	-0.338471	0.238488	0.951238	0.71286	1.26933
pituitary tumor	order Gastranaerophilales|| id:ebi-a-GCST90017100	MR Egger	9	-0.537102	0.440115	0.261837	-1.39973	0.325524	0.58444	0.246664	1.38476
pituitary tumor	order Gastranaerophilales|| id:ebi-a-GCST90017100	Weighted median	9	-0.0209112	0.199082	0.916346	-0.411112	0.369289	0.979306	0.662913	1.44671
pituitary tumor	order Gastranaerophilales|| id:ebi-a-GCST90017100	Weighted mode	9	0.127089	0.299654	0.682654	-0.460233	0.714411	1.13552	0.631136	2.04298
pituitary tumor	order Lactobacillales|| id:ebi-a-GCST90017101	Inverse variance weighted (multiplicative random effects)	15	0.0319171	0.264511	0.903957	-0.486524	0.550358	1.03243	0.61476	1.73387
pituitary tumor	order Lactobacillales|| id:ebi-a-GCST90017101	MR Egger	15	-0.342956	0.700913	0.632782	-1.71674	1.03083	0.70967	0.17965	2.8034
pituitary tumor	order Lactobacillales|| id:ebi-a-GCST90017101	Weighted median	15	-0.0455778	0.296622	0.877881	-0.626956	0.5358	0.955445	0.534215	1.70882
pituitary tumor	order Lactobacillales|| id:ebi-a-GCST90017101	Weighted mode	15	0.0259909	0.373535	0.945511	-0.706137	0.758119	1.02633	0.493547	2.13426
pituitary tumor	order Methanobacteriales|| id:ebi-a-GCST90017102	Inverse variance weighted	9	0.177186	0.120862	0.142642	-0.0597031	0.414075	1.19385	0.942044	1.51297
pituitary tumor	order Methanobacteriales|| id:ebi-a-GCST90017102	MR Egger	9	-0.251235	0.475704	0.61373	-1.18362	0.681145	0.777839	0.30617	1.97614
pituitary tumor	order Methanobacteriales|| id:ebi-a-GCST90017102	Weighted median	9	0.238734	0.162918	0.142823	-0.0805861	0.558053	1.26964	0.922575	1.74727
pituitary tumor	order Methanobacteriales|| id:ebi-a-GCST90017102	Weighted mode	9	0.335297	0.224553	0.173742	-0.104827	0.77542	1.39836	0.90048	2.1715
pituitary tumor	order Mollicutes RF9|| id:ebi-a-GCST90017103	Inverse variance weighted	12	0.0265789	0.165173	0.87216	-0.29716	0.350318	1.02694	0.742925	1.41952
pituitary tumor	order Mollicutes RF9|| id:ebi-a-GCST90017103	MR Egger	12	-0.256698	0.503734	0.621395	-1.24402	0.730621	0.773602	0.288224	2.07637
pituitary tumor	order Mollicutes RF9|| id:ebi-a-GCST90017103	Weighted median	12	-0.0316059	0.21714	0.884272	-0.4572	0.393988	0.968888	0.633054	1.48288
pituitary tumor	order Mollicutes RF9|| id:ebi-a-GCST90017103	Weighted mode	12	0.351876	0.344254	0.328669	-0.322863	1.02661	1.42173	0.724073	2.7916
pituitary tumor	order NB1n|| id:ebi-a-GCST90017104	Inverse variance weighted	12	-0.0340942	0.116329	0.769457	-0.262098	0.19391	0.96648	0.769435	1.21399
pituitary tumor	order NB1n|| id:ebi-a-GCST90017104	MR Egger	12	0.204383	0.472569	0.674561	-0.721853	1.13062	1.22677	0.485851	3.09757
pituitary tumor	order NB1n|| id:ebi-a-GCST90017104	Weighted median	12	-0.0847067	0.152736	0.579172	-0.38407	0.214656	0.918782	0.681084	1.23944
pituitary tumor	order NB1n|| id:ebi-a-GCST90017104	Weighted mode	12	-0.11207	0.242214	0.652606	-0.58681	0.36267	0.893982	0.556098	1.43716
pituitary tumor	order Pasteurellales|| id:ebi-a-GCST90017105	Inverse variance weighted	13	0.0584787	0.151039	0.698627	-0.237559	0.354516	1.06022	0.788551	1.42549
pituitary tumor	order Pasteurellales|| id:ebi-a-GCST90017105	MR Egger	13	-0.0735261	0.334842	0.830216	-0.729816	0.582764	0.929112	0.481998	1.79098
pituitary tumor	order Pasteurellales|| id:ebi-a-GCST90017105	Weighted median	13	0.0429024	0.184086	0.815718	-0.317907	0.403711	1.04384	0.727671	1.49737
pituitary tumor	order Pasteurellales|| id:ebi-a-GCST90017105	Weighted mode	13	0.0152106	0.214493	0.944634	-0.405195	0.435616	1.01533	0.666847	1.54592
pituitary tumor	order Rhodospirillales|| id:ebi-a-GCST90017106	Inverse variance weighted	13	-0.0615174	0.176197	0.726984	-0.406863	0.283829	0.940337	0.665735	1.32821
pituitary tumor	order Rhodospirillales|| id:ebi-a-GCST90017106	MR Egger	13	-0.508646	0.706524	0.486586	-1.89343	0.876142	0.601309	0.150554	2.40162
pituitary tumor	order Rhodospirillales|| id:ebi-a-GCST90017106	Weighted median	13	-0.0926276	0.206269	0.653387	-0.496915	0.31166	0.911533	0.608405	1.36569
pituitary tumor	order Rhodospirillales|| id:ebi-a-GCST90017106	Weighted mode	13	-0.311946	0.354195	0.395767	-1.00617	0.382276	0.732021	0.365617	1.46562
pituitary tumor	order Selenomonadales|| id:ebi-a-GCST90017107	Inverse variance weighted	12	0.61428	0.221094	0.00546337	0.180935	1.04762	1.84832	1.19834	2.85087
pituitary tumor	order Selenomonadales|| id:ebi-a-GCST90017107	MR Egger	12	0.349557	0.793192	0.668807	-1.2051	1.90421	1.41844	0.299662	6.71412
pituitary tumor	order Selenomonadales|| id:ebi-a-GCST90017107	Weighted median	12	0.59439	0.296799	0.045213	0.0126637	1.17612	1.81193	1.01274	3.24176
pituitary tumor	order Selenomonadales|| id:ebi-a-GCST90017107	Weighted mode	12	0.746957	0.507551	0.169127	-0.247842	1.74176	2.11057	0.780483	5.70736
pituitary tumor	order Verrucomicrobiales|| id:ebi-a-GCST90017108	Inverse variance weighted	11	0.0443558	0.203686	0.827612	-0.35487	0.443581	1.04535	0.701265	1.55828
pituitary tumor	order Verrucomicrobiales|| id:ebi-a-GCST90017108	MR Egger	11	-0.280626	0.719878	0.705731	-1.69159	1.13033	0.755311	0.184227	3.09669
pituitary tumor	order Verrucomicrobiales|| id:ebi-a-GCST90017108	Weighted median	11	0.107738	0.256841	0.67487	-0.395671	0.611146	1.11376	0.673228	1.84254
pituitary tumor	order Verrucomicrobiales|| id:ebi-a-GCST90017108	Weighted mode	11	0.18737	0.312524	0.562152	-0.425177	0.799917	1.20607	0.653654	2.22536
pituitary tumor	order Victivallales|| id:ebi-a-GCST90017109	Inverse variance weighted	8	0.00594216	0.138857	0.965866	-0.266218	0.278103	1.00596	0.766272	1.32062
pituitary tumor	order Victivallales|| id:ebi-a-GCST90017109	MR Egger	8	0.117186	0.494501	0.820558	-0.852036	1.08641	1.12433	0.426546	2.96361
pituitary tumor	order Victivallales|| id:ebi-a-GCST90017109	Weighted median	8	0.0345556	0.174341	0.842883	-0.307153	0.376264	1.03516	0.735538	1.45683
pituitary tumor	order Victivallales|| id:ebi-a-GCST90017109	Weighted mode	8	0.0382798	0.25326	0.884122	-0.458109	0.534668	1.03902	0.632479	1.70688
pituitary tumor	family Acidaminococcaceae|| id:ebi-a-GCST90016924	Inverse variance weighted	7	-0.689678	0.237425	0.00367466	-1.15503	-0.224324	0.501738	0.315048	0.799056
pituitary tumor	family Acidaminococcaceae|| id:ebi-a-GCST90016924	MR Egger	7	-0.693729	0.791469	0.420863	-2.24501	0.85755	0.499709	0.105927	2.35738
pituitary tumor	family Acidaminococcaceae|| id:ebi-a-GCST90016924	Weighted median	7	-0.808014	0.284571	0.00451963	-1.36577	-0.250256	0.445742	0.255184	0.778602
pituitary tumor	family Acidaminococcaceae|| id:ebi-a-GCST90016924	Weighted mode	7	-0.879911	0.382093	0.0608604	-1.62881	-0.131009	0.41482	0.196162	0.87721
pituitary tumor	family Actinomycetaceae|| id:ebi-a-GCST90016925	Inverse variance weighted	4	0.262665	0.25847	0.30952	-0.243936	0.769266	1.30039	0.783538	2.15818
pituitary tumor	family Actinomycetaceae|| id:ebi-a-GCST90016925	MR Egger	4	1.03774	0.50244	0.174886	0.0529617	2.02253	2.82284	1.05439	7.55739
pituitary tumor	family Actinomycetaceae|| id:ebi-a-GCST90016925	Weighted median	4	0.327966	0.295175	0.266529	-0.250576	0.906508	1.38814	0.778352	2.47566
pituitary tumor	family Actinomycetaceae|| id:ebi-a-GCST90016925	Weighted mode	4	0.548555	0.346082	0.211133	-0.129765	1.22687	1.73075	0.878302	3.41055
pituitary tumor	family Alcaligenaceae|| id:ebi-a-GCST90016926	Inverse variance weighted	11	-0.274661	0.22801	0.228357	-0.72156	0.172238	0.75983	0.485993	1.18796
pituitary tumor	family Alcaligenaceae|| id:ebi-a-GCST90016926	MR Egger	11	0.817747	1.04846	0.455442	-1.23724	2.87273	2.26539	0.290185	17.6853
pituitary tumor	family Alcaligenaceae|| id:ebi-a-GCST90016926	Weighted median	11	-0.121553	0.31735	0.701702	-0.743559	0.500453	0.885544	0.475419	1.64947
pituitary tumor	family Alcaligenaceae|| id:ebi-a-GCST90016926	Weighted mode	11	0.0346343	0.514602	0.947667	-0.973986	1.04325	1.03524	0.377575	2.83844
pituitary tumor	family Bacteroidaceae|| id:ebi-a-GCST90016927	Inverse variance weighted	8	-0.264135	0.256971	0.304007	-0.767798	0.239528	0.76787	0.464034	1.27065
pituitary tumor	family Bacteroidaceae|| id:ebi-a-GCST90016927	MR Egger	8	1.72039	1.35214	0.250333	-0.929808	4.37059	5.58672	0.39463	79.0906
pituitary tumor	family Bacteroidaceae|| id:ebi-a-GCST90016927	Weighted median	8	-0.499163	0.322902	0.122137	-1.13205	0.133725	0.607039	0.322371	1.14308
pituitary tumor	family Bacteroidaceae|| id:ebi-a-GCST90016927	Weighted mode	8	-0.596914	0.524342	0.292409	-1.62462	0.430797	0.550508	0.196986	1.53848
pituitary tumor	family Bacteroidales S24 7group|| id:ebi-a-GCST90016928	Inverse variance weighted	8	-0.448292	0.195708	0.0219857	-0.83188	-0.0647042	0.638718	0.43523	0.937345
pituitary tumor	family Bacteroidales S24 7group|| id:ebi-a-GCST90016928	MR Egger	8	0.325776	0.781179	0.691165	-1.20534	1.85689	1.38511	0.299592	6.40378
pituitary tumor	family Bacteroidales S24 7group|| id:ebi-a-GCST90016928	Weighted median	8	-0.397979	0.247127	0.107306	-0.882349	0.0863907	0.671676	0.41381	1.09023
pituitary tumor	family Bacteroidales S24 7group|| id:ebi-a-GCST90016928	Weighted mode	8	-0.384682	0.361544	0.32265	-1.09331	0.323944	0.680667	0.335106	1.38257
pituitary tumor	family Bifidobacteriaceae|| id:ebi-a-GCST90016929	Inverse variance weighted	11	-0.189398	0.183743	0.302644	-0.549534	0.170737	0.827457	0.577219	1.18618
pituitary tumor	family Bifidobacteriaceae|| id:ebi-a-GCST90016929	MR Egger	11	-0.949368	0.599631	0.147824	-2.12465	0.225909	0.386985	0.119475	1.25346
pituitary tumor	family Bifidobacteriaceae|| id:ebi-a-GCST90016929	Weighted median	11	-0.456286	0.254039	0.0724742	-0.954202	0.0416299	0.633633	0.385119	1.04251
pituitary tumor	family Bifidobacteriaceae|| id:ebi-a-GCST90016929	Weighted mode	11	-0.487926	0.303636	0.139146	-1.08305	0.1072	0.613898	0.338561	1.11316
pituitary tumor	family Clostridiaceae1|| id:ebi-a-GCST90016931	Inverse variance weighted	10	0.164599	0.208615	0.430108	-0.244286	0.573484	1.17892	0.783263	1.77444
pituitary tumor	family Clostridiaceae1|| id:ebi-a-GCST90016931	MR Egger	10	-0.239836	0.608767	0.703896	-1.43302	0.953347	0.786757	0.238587	2.59438
pituitary tumor	family Clostridiaceae1|| id:ebi-a-GCST90016931	Weighted median	10	-0.101237	0.287434	0.724681	-0.664608	0.462134	0.903719	0.514475	1.58746
pituitary tumor	family Clostridiaceae1|| id:ebi-a-GCST90016931	Weighted mode	10	-0.239191	0.384696	0.549521	-0.993195	0.514814	0.787265	0.370391	1.67333
pituitary tumor	family Clostridiales vadin BB60 group|| id:ebi-a-GCST90016932	Inverse variance weighted	15	-0.0498082	0.145782	0.732605	-0.335542	0.235925	0.951412	0.714951	1.26608
pituitary tumor	family Clostridiales vadin BB60 group|| id:ebi-a-GCST90016932	MR Egger	15	0.278199	0.398844	0.497767	-0.503535	1.05993	1.32075	0.60439	2.88618
pituitary tumor	family Clostridiales vadin BB60 group|| id:ebi-a-GCST90016932	Weighted median	15	-0.127595	0.204558	0.532786	-0.528528	0.273339	0.88021	0.589472	1.31435
pituitary tumor	family Clostridiales vadin BB60 group|| id:ebi-a-GCST90016932	Weighted mode	15	-0.263872	0.304767	0.401186	-0.861215	0.333472	0.768072	0.422648	1.39581
pituitary tumor	family Coriobacteriaceae|| id:ebi-a-GCST90016933	Inverse variance weighted	14	-0.10267	0.201579	0.610521	-0.497765	0.292425	0.902425	0.607888	1.33967
pituitary tumor	family Coriobacteriaceae|| id:ebi-a-GCST90016933	MR Egger	14	-0.777377	0.824155	0.364161	-2.39272	0.837967	0.45961	0.0913806	2.31166
pituitary tumor	family Coriobacteriaceae|| id:ebi-a-GCST90016933	Weighted median	14	-0.142933	0.270793	0.597616	-0.673688	0.387821	0.866812	0.509825	1.47377
pituitary tumor	family Coriobacteriaceae|| id:ebi-a-GCST90016933	Weighted mode	14	-0.37497	0.512426	0.477303	-1.37933	0.629385	0.68731	0.251748	1.87646
pituitary tumor	family Defluviitaleaceae|| id:ebi-a-GCST90016934	Inverse variance weighted (multiplicative random effects)	11	-0.117146	0.234192	0.616925	-0.576164	0.341871	0.889455	0.562051	1.40758
pituitary tumor	family Defluviitaleaceae|| id:ebi-a-GCST90016934	MR Egger	11	-0.442163	0.834459	0.609017	-2.0777	1.19338	0.642645	0.125218	3.2982
pituitary tumor	family Defluviitaleaceae|| id:ebi-a-GCST90016934	Weighted median	11	-0.0902634	0.250436	0.718529	-0.581118	0.400591	0.91369	0.559273	1.49271
pituitary tumor	family Defluviitaleaceae|| id:ebi-a-GCST90016934	Weighted mode	11	-0.691095	0.525652	0.21795	-1.72137	0.339183	0.501027	0.17882	1.4038
pituitary tumor	family Desulfovibrionaceae|| id:ebi-a-GCST90016935	Inverse variance weighted	9	-0.151367	0.235934	0.521155	-0.613798	0.311063	0.859532	0.541291	1.36488
pituitary tumor	family Desulfovibrionaceae|| id:ebi-a-GCST90016935	MR Egger	9	-0.332708	0.971138	0.74196	-2.23614	1.57072	0.71698	0.10687	4.81012
pituitary tumor	family Desulfovibrionaceae|| id:ebi-a-GCST90016935	Weighted median	9	-0.103919	0.303183	0.731779	-0.698158	0.490319	0.901298	0.497501	1.63284
pituitary tumor	family Desulfovibrionaceae|| id:ebi-a-GCST90016935	Weighted mode	9	-0.0403645	0.449449	0.930647	-0.921285	0.840556	0.960439	0.398007	2.31766
pituitary tumor	family Enterobacteriaceae|| id:ebi-a-GCST90016936	Inverse variance weighted	7	-0.0844861	0.276457	0.759906	-0.626341	0.457369	0.918984	0.534544	1.57991
pituitary tumor	family Enterobacteriaceae|| id:ebi-a-GCST90016936	MR Egger	7	-2.15872	1.56694	0.226776	-5.22992	0.912487	0.115473	0.00535394	2.49051
pituitary tumor	family Enterobacteriaceae|| id:ebi-a-GCST90016936	Weighted median	7	0.0747119	0.345004	0.828556	-0.601496	0.75092	1.07757	0.547991	2.11895
pituitary tumor	family Enterobacteriaceae|| id:ebi-a-GCST90016936	Weighted mode	7	0.0590941	0.461238	0.90224	-0.844933	0.963121	1.06088	0.429586	2.61986
pituitary tumor	family Erysipelotrichaceae|| id:ebi-a-GCST90016937	Inverse variance weighted	13	0.267267	0.218266	0.220762	-0.160534	0.695068	1.30639	0.851689	2.00385
pituitary tumor	family Erysipelotrichaceae|| id:ebi-a-GCST90016937	MR Egger	13	0.228642	0.944462	0.813166	-1.6225	2.07979	1.25689	0.197404	8.00277
pituitary tumor	family Erysipelotrichaceae|| id:ebi-a-GCST90016937	Weighted median	13	0.4447	0.283436	0.116657	-0.110834	1.00023	1.56002	0.895088	2.71892
pituitary tumor	family Erysipelotrichaceae|| id:ebi-a-GCST90016937	Weighted mode	13	0.636565	0.554423	0.273277	-0.450104	1.72323	1.88998	0.637562	5.60262
pituitary tumor	family Family XI|| id:ebi-a-GCST90016938	Inverse variance weighted	8	-0.18447	0.111877	0.0991771	-0.403749	0.0348099	0.831545	0.667812	1.03542
pituitary tumor	family Family XI|| id:ebi-a-GCST90016938	MR Egger	8	-0.884775	0.712727	0.260789	-2.28172	0.512171	0.412807	0.102108	1.66891
pituitary tumor	family Family XI|| id:ebi-a-GCST90016938	Weighted median	8	-0.143467	0.142279	0.313287	-0.422333	0.1354	0.86635	0.655516	1.14499
pituitary tumor	family Family XI|| id:ebi-a-GCST90016938	Weighted mode	8	-0.079175	0.203095	0.708244	-0.477242	0.318892	0.923878	0.620493	1.3756
pituitary tumor	family Family XIII|| id:ebi-a-GCST90016939	Inverse variance weighted	7	-0.398284	0.33897	0.240002	-1.06266	0.266097	0.671472	0.345534	1.30486
pituitary tumor	family Family XIII|| id:ebi-a-GCST90016939	MR Egger	7	-0.556699	1.37855	0.70303	-3.25866	2.14526	0.573098	0.03844	8.54426
pituitary tumor	family Family XIII|| id:ebi-a-GCST90016939	Weighted median	7	-0.450217	0.408019	0.269844	-1.24993	0.3495	0.63749	0.286523	1.41836
pituitary tumor	family Family XIII|| id:ebi-a-GCST90016939	Weighted mode	7	-0.472699	0.561858	0.432417	-1.57394	0.628542	0.623318	0.207227	1.87488
pituitary tumor	family Lachnospiraceae|| id:ebi-a-GCST90016940	Inverse variance weighted	16	0.0346576	0.199138	0.861835	-0.355652	0.424967	1.03527	0.700716	1.52954
pituitary tumor	family Lachnospiraceae|| id:ebi-a-GCST90016940	MR Egger	16	-0.322573	0.695065	0.649717	-1.6849	1.03975	0.724283	0.185463	2.82852
pituitary tumor	family Lachnospiraceae|| id:ebi-a-GCST90016940	Weighted median	16	0.0145265	0.265458	0.95636	-0.505771	0.534824	1.01463	0.603041	1.70715
pituitary tumor	family Lachnospiraceae|| id:ebi-a-GCST90016940	Weighted mode	16	-0.241096	0.467618	0.613661	-1.15763	0.675436	0.785766	0.314231	1.96489
pituitary tumor	family Lactobacillaceae|| id:ebi-a-GCST90016941	Inverse variance weighted	8	-0.23883	0.151244	0.114313	-0.535269	0.0576091	0.787549	0.585512	1.0593
pituitary tumor	family Lactobacillaceae|| id:ebi-a-GCST90016941	MR Egger	8	0.216101	0.378227	0.588507	-0.525223	0.957426	1.24123	0.591423	2.60498
pituitary tumor	family Lactobacillaceae|| id:ebi-a-GCST90016941	Weighted median	8	-0.119121	0.194494	0.54023	-0.500329	0.262087	0.8877	0.606331	1.29964
pituitary tumor	family Lactobacillaceae|| id:ebi-a-GCST90016941	Weighted mode	8	-0.104241	0.244887	0.68313	-0.58422	0.375738	0.901008	0.557541	1.45607
pituitary tumor	family Methanobacteriaceae|| id:ebi-a-GCST90016942	Inverse variance weighted	9	0.177186	0.120862	0.142642	-0.0597031	0.414075	1.19385	0.942044	1.51297
pituitary tumor	family Methanobacteriaceae|| id:ebi-a-GCST90016942	MR Egger	9	-0.251235	0.475704	0.61373	-1.18362	0.681145	0.777839	0.30617	1.97614
pituitary tumor	family Methanobacteriaceae|| id:ebi-a-GCST90016942	Weighted median	9	0.238734	0.158054	0.130928	-0.0710532	0.54852	1.26964	0.931412	1.73069
pituitary tumor	family Methanobacteriaceae|| id:ebi-a-GCST90016942	Weighted mode	9	0.335297	0.234155	0.190049	-0.123648	0.794241	1.39836	0.883691	2.21276
pituitary tumor	family Oxalobacteraceae|| id:ebi-a-GCST90016943	Inverse variance weighted	14	-0.0219057	0.112046	0.844996	-0.241515	0.197704	0.978333	0.785437	1.2186
pituitary tumor	family Oxalobacteraceae|| id:ebi-a-GCST90016943	MR Egger	14	-0.089806	0.450367	0.845284	-0.972526	0.792914	0.914109	0.378127	2.20983
pituitary tumor	family Oxalobacteraceae|| id:ebi-a-GCST90016943	Weighted median	14	-0.0158339	0.150194	0.91604	-0.310214	0.278546	0.984291	0.73329	1.32121
pituitary tumor	family Oxalobacteraceae|| id:ebi-a-GCST90016943	Weighted mode	14	-0.253533	0.232329	0.294969	-0.708898	0.201833	0.776054	0.492186	1.22364
pituitary tumor	family Pasteurellaceae|| id:ebi-a-GCST90016944	Inverse variance weighted	13	0.0584787	0.151039	0.698627	-0.237559	0.354516	1.06022	0.788551	1.42549
pituitary tumor	family Pasteurellaceae|| id:ebi-a-GCST90016944	MR Egger	13	-0.0735261	0.334842	0.830216	-0.729816	0.582764	0.929112	0.481998	1.79098
pituitary tumor	family Pasteurellaceae|| id:ebi-a-GCST90016944	Weighted median	13	0.0429024	0.176717	0.80818	-0.303463	0.389268	1.04384	0.738257	1.4759
pituitary tumor	family Pasteurellaceae|| id:ebi-a-GCST90016944	Weighted mode	13	0.0152106	0.239954	0.9505	-0.455099	0.48552	1.01533	0.634385	1.62502
pituitary tumor	family Peptococcaceae|| id:ebi-a-GCST90016945	Inverse variance weighted	9	-0.335895	0.184862	0.069216	-0.698224	0.0264339	0.714698	0.497468	1.02679
pituitary tumor	family Peptococcaceae|| id:ebi-a-GCST90016945	MR Egger	9	-0.387159	0.546722	0.501748	-1.45873	0.684417	0.678983	0.23253	1.98262
pituitary tumor	family Peptococcaceae|| id:ebi-a-GCST90016945	Weighted median	9	-0.509874	0.244827	0.0372889	-0.989735	-0.0300125	0.600571	0.371675	0.970433
pituitary tumor	family Peptococcaceae|| id:ebi-a-GCST90016945	Weighted mode	9	-0.640755	0.35644	0.109947	-1.33938	0.0578669	0.526895	0.262009	1.05957
pituitary tumor	family Peptostreptococcaceae|| id:ebi-a-GCST90016946	Inverse variance weighted	13	0.10387	0.173407	0.549175	-0.236008	0.443748	1.10946	0.789774	1.55854
pituitary tumor	family Peptostreptococcaceae|| id:ebi-a-GCST90016946	MR Egger	13	-0.280125	0.393357	0.491207	-1.0511	0.490855	0.755689	0.349552	1.63371
pituitary tumor	family Peptostreptococcaceae|| id:ebi-a-GCST90016946	Weighted median	13	0.212048	0.24838	0.393258	-0.274777	0.698873	1.23621	0.759742	2.01148
pituitary tumor	family Peptostreptococcaceae|| id:ebi-a-GCST90016946	Weighted mode	13	0.293602	0.37481	0.448615	-0.441026	1.02823	1.34125	0.643376	2.79611
pituitary tumor	family Porphyromonadaceae|| id:ebi-a-GCST90016947	Inverse variance weighted	9	0.460268	0.271212	0.0896819	-0.0713075	0.991843	1.5845	0.931176	2.6962
pituitary tumor	family Porphyromonadaceae|| id:ebi-a-GCST90016947	MR Egger	9	2.69159	1.20585	0.0607817	0.32812	5.05506	14.7551	1.38835	156.814
pituitary tumor	family Porphyromonadaceae|| id:ebi-a-GCST90016947	Weighted median	9	0.298393	0.374928	0.426109	-0.436466	1.03325	1.34769	0.646316	2.81019
pituitary tumor	family Porphyromonadaceae|| id:ebi-a-GCST90016947	Weighted mode	9	0.107825	0.502863	0.835582	-0.877787	1.09344	1.11385	0.415702	2.98451
pituitary tumor	family Prevotellaceae|| id:ebi-a-GCST90016948	Inverse variance weighted	16	0.077978	0.180044	0.664939	-0.274909	0.430865	1.0811	0.759641	1.53859
pituitary tumor	family Prevotellaceae|| id:ebi-a-GCST90016948	MR Egger	16	-0.554496	0.653068	0.41013	-1.83451	0.725517	0.574361	0.159692	2.0658
pituitary tumor	family Prevotellaceae|| id:ebi-a-GCST90016948	Weighted median	16	0.0631519	0.242015	0.794137	-0.411197	0.537501	1.06519	0.662856	1.71172
pituitary tumor	family Prevotellaceae|| id:ebi-a-GCST90016948	Weighted mode	16	0.0414373	0.39821	0.918501	-0.739054	0.821929	1.04231	0.477565	2.27488
pituitary tumor	family Rhodospirillaceae|| id:ebi-a-GCST90016949	Inverse variance weighted	14	-0.0571878	0.17881	0.749101	-0.407655	0.293279	0.944417	0.665209	1.34082
pituitary tumor	family Rhodospirillaceae|| id:ebi-a-GCST90016949	MR Egger	14	-0.726723	0.733912	0.341621	-2.16519	0.711744	0.483491	0.114728	2.03754
pituitary tumor	family Rhodospirillaceae|| id:ebi-a-GCST90016949	Weighted median	14	-0.118833	0.20728	0.566443	-0.525102	0.287436	0.887956	0.591495	1.333
pituitary tumor	family Rhodospirillaceae|| id:ebi-a-GCST90016949	Weighted mode	14	-0.472244	0.333267	0.179996	-1.12545	0.180959	0.623602	0.324508	1.19837
pituitary tumor	family Rikenellaceae|| id:ebi-a-GCST90016950	Inverse variance weighted	16	-0.0625769	0.181959	0.730916	-0.419216	0.294063	0.939341	0.657562	1.34187
pituitary tumor	family Rikenellaceae|| id:ebi-a-GCST90016950	MR Egger	16	-0.0696478	0.557859	0.902418	-1.16305	1.02375	0.932722	0.312531	2.78363
pituitary tumor	family Rikenellaceae|| id:ebi-a-GCST90016950	Weighted median	16	0.0501802	0.247312	0.839211	-0.434551	0.534912	1.05146	0.647555	1.7073
pituitary tumor	family Rikenellaceae|| id:ebi-a-GCST90016950	Weighted mode	16	0.367878	0.410742	0.384591	-0.437176	1.17293	1.44467	0.645858	3.23145
pituitary tumor	family Ruminococcaceae|| id:ebi-a-GCST90016951	Inverse variance weighted	10	0.0162214	0.209779	0.938364	-0.394946	0.427389	1.01635	0.673716	1.53325
pituitary tumor	family Ruminococcaceae|| id:ebi-a-GCST90016951	MR Egger	10	0.113171	0.452695	0.808891	-0.77411	1.00045	1.11982	0.461114	2.71951
pituitary tumor	family Ruminococcaceae|| id:ebi-a-GCST90016951	Weighted median	10	0.177105	0.285717	0.53535	-0.382901	0.73711	1.19376	0.681881	2.08989
pituitary tumor	family Ruminococcaceae|| id:ebi-a-GCST90016951	Weighted mode	10	0.23033	0.374812	0.554086	-0.5043	0.964961	1.25902	0.603928	2.62468
pituitary tumor	family Streptococcaceae|| id:ebi-a-GCST90016952	Inverse variance weighted	11	-0.300398	0.220763	0.1736	-0.733093	0.132297	0.740523	0.480421	1.14145
pituitary tumor	family Streptococcaceae|| id:ebi-a-GCST90016952	MR Egger	11	-1.00537	0.909806	0.297808	-2.78859	0.777851	0.36591	0.0615081	2.17679
pituitary tumor	family Streptococcaceae|| id:ebi-a-GCST90016952	Weighted median	11	-0.24076	0.293937	0.412738	-0.816877	0.335357	0.78603	0.441809	1.39844
pituitary tumor	family Streptococcaceae|| id:ebi-a-GCST90016952	Weighted mode	11	-0.163465	0.493652	0.747377	-1.13102	0.804093	0.849196	0.322703	2.23467
pituitary tumor	family Veillonellaceae|| id:ebi-a-GCST90016956	Inverse variance weighted	18	0.227527	0.148642	0.125843	-0.0638121	0.518866	1.25549	0.938181	1.68012
pituitary tumor	family Veillonellaceae|| id:ebi-a-GCST90016956	MR Egger	18	0.249238	0.298459	0.415968	-0.335743	0.834218	1.28305	0.714807	2.30301
pituitary tumor	family Veillonellaceae|| id:ebi-a-GCST90016956	Weighted median	18	0.202593	0.210873	0.336686	-0.210718	0.615903	1.22457	0.810003	1.85133
pituitary tumor	family Veillonellaceae|| id:ebi-a-GCST90016956	Weighted mode	18	0.248179	0.256331	0.346519	-0.25423	0.750589	1.28169	0.775514	2.11825
pituitary tumor	family Verrucomicrobiaceae|| id:ebi-a-GCST90016957	Inverse variance weighted	11	0.0443803	0.203736	0.82756	-0.354942	0.443703	1.04538	0.701214	1.55847
pituitary tumor	family Verrucomicrobiaceae|| id:ebi-a-GCST90016957	MR Egger	11	-0.280343	0.719846	0.705999	-1.69124	1.13056	0.755524	0.184291	3.09738
pituitary tumor	family Verrucomicrobiaceae|| id:ebi-a-GCST90016957	Weighted median	11	0.107833	0.249475	0.665568	-0.381138	0.596803	1.11386	0.683084	1.8163
pituitary tumor	family Verrucomicrobiaceae|| id:ebi-a-GCST90016957	Weighted mode	11	0.187106	0.34	0.594185	-0.479294	0.853505	1.20575	0.61922	2.34786
pituitary tumor	family Victivallaceae|| id:ebi-a-GCST90016958	Inverse variance weighted	11	0.120156	0.125695	0.339106	-0.126206	0.366517	1.12767	0.881433	1.4427
pituitary tumor	family Victivallaceae|| id:ebi-a-GCST90016958	MR Egger	11	-0.259875	0.600588	0.675416	-1.43703	0.917278	0.771148	0.237633	2.50247
pituitary tumor	family Victivallaceae|| id:ebi-a-GCST90016958	Weighted median	11	0.0394336	0.14823	0.790217	-0.251098	0.329965	1.04022	0.777946	1.39092
pituitary tumor	family Victivallaceae|| id:ebi-a-GCST90016958	Weighted mode	11	-0.0112202	0.218696	0.960093	-0.439864	0.417423	0.988843	0.644124	1.51805
pituitary tumor	genus Actinomycesgenus Actinomyces|| id:ebi-a-GCST90016959	Inverse variance weighted	7	0.194994	0.177271	0.271344	-0.152458	0.542446	1.2153	0.858595	1.72021
pituitary tumor	genus Actinomycesgenus Actinomyces|| id:ebi-a-GCST90016959	MR Egger	7	0.60272	0.433971	0.223564	-0.247863	1.4533	1.82708	0.780467	4.27722
pituitary tumor	genus Actinomycesgenus Actinomyces|| id:ebi-a-GCST90016959	Weighted median	7	0.125593	0.239731	0.600355	-0.34428	0.595466	1.13382	0.70873	1.81388
pituitary tumor	genus Actinomycesgenus Actinomyces|| id:ebi-a-GCST90016959	Weighted mode	7	-0.123983	0.455279	0.794502	-1.01633	0.768364	0.883395	0.36192	2.15624
pituitary tumor	genus Adlercreutziagenus Adlercreutzia|| id:ebi-a-GCST90016960	Inverse variance weighted	8	-0.0305497	0.18887	0.871503	-0.400736	0.339636	0.969912	0.669827	1.40444
pituitary tumor	genus Adlercreutziagenus Adlercreutzia|| id:ebi-a-GCST90016960	MR Egger	8	0.451944	0.843489	0.611364	-1.20129	2.10518	1.57136	0.300805	8.2086
pituitary tumor	genus Adlercreutziagenus Adlercreutzia|| id:ebi-a-GCST90016960	Weighted median	8	-0.00775615	0.232857	0.973428	-0.464156	0.448644	0.992274	0.628666	1.56619
pituitary tumor	genus Adlercreutziagenus Adlercreutzia|| id:ebi-a-GCST90016960	Weighted mode	8	-0.067809	0.377465	0.862522	-0.80764	0.672022	0.934439	0.445909	1.95819
pituitary tumor	genus Akkermansiagenus Akkermansia|| id:ebi-a-GCST90016961	Inverse variance weighted	11	0.0439785	0.203668	0.829041	-0.355211	0.443168	1.04496	0.701025	1.55763
pituitary tumor	genus Akkermansiagenus Akkermansia|| id:ebi-a-GCST90016961	MR Egger	11	-0.284497	0.719191	0.701628	-1.69411	1.12512	0.752392	0.183762	3.08058
pituitary tumor	genus Akkermansiagenus Akkermansia|| id:ebi-a-GCST90016961	Weighted median	11	0.108805	0.248007	0.660866	-0.377289	0.594899	1.11494	0.685718	1.81285
pituitary tumor	genus Akkermansiagenus Akkermansia|| id:ebi-a-GCST90016961	Weighted mode	11	0.18867	0.339086	0.590165	-0.475939	0.853279	1.20764	0.621301	2.34733
pituitary tumor	genus Alistipesgenus Alistipes|| id:ebi-a-GCST90016962	Inverse variance weighted	12	-0.260436	0.236571	0.270948	-0.724115	0.203242	0.770715	0.484753	1.22537
pituitary tumor	genus Alistipesgenus Alistipes|| id:ebi-a-GCST90016962	MR Egger	12	1.17608	1.12567	0.320722	-1.03024	3.38241	3.24165	0.356922	29.4415
pituitary tumor	genus Alistipesgenus Alistipes|| id:ebi-a-GCST90016962	Weighted median	12	-0.16029	0.319189	0.615543	-0.7859	0.465321	0.851897	0.455709	1.59253
pituitary tumor	genus Alistipesgenus Alistipes|| id:ebi-a-GCST90016962	Weighted mode	12	-0.0260611	0.634643	0.967981	-1.26996	1.21784	0.974276	0.280842	3.37988
pituitary tumor	genus Allisonellagenus Allisonella|| id:ebi-a-GCST90016963	Inverse variance weighted	8	0.0952897	0.111522	0.392857	-0.123293	0.313873	1.09998	0.884004	1.36872
pituitary tumor	genus Allisonellagenus Allisonella|| id:ebi-a-GCST90016963	MR Egger	8	0.274617	0.755065	0.728554	-1.20531	1.75454	1.31603	0.299599	5.78082
pituitary tumor	genus Allisonellagenus Allisonella|| id:ebi-a-GCST90016963	Weighted median	8	0.0893493	0.145063	0.537938	-0.194974	0.373673	1.09346	0.822856	1.45306
pituitary tumor	genus Allisonellagenus Allisonella|| id:ebi-a-GCST90016963	Weighted mode	8	0.10088	0.221736	0.662916	-0.333723	0.535483	1.10614	0.716252	1.70827
pituitary tumor	genus Alloprevotellagenus Alloprevotella|| id:ebi-a-GCST90016964	Inverse variance weighted	5	-0.039924	0.142026	0.778631	-0.318296	0.238447	0.960862	0.727388	1.26928
pituitary tumor	genus Alloprevotellagenus Alloprevotella|| id:ebi-a-GCST90016964	MR Egger	5	1.64851	1.23286	0.273522	-0.767891	4.06492	5.19924	0.46399	58.2601
pituitary tumor	genus Alloprevotellagenus Alloprevotella|| id:ebi-a-GCST90016964	Weighted median	5	0.00315437	0.191807	0.986879	-0.372788	0.379097	1.00316	0.688811	1.46096
pituitary tumor	genus Alloprevotellagenus Alloprevotella|| id:ebi-a-GCST90016964	Weighted mode	5	0.0876232	0.224157	0.715797	-0.351724	0.52697	1.09158	0.703474	1.69379
pituitary tumor	genus Anaerofilumgenus Anaerofilum|| id:ebi-a-GCST90016965	Inverse variance weighted	10	-0.100432	0.159926	0.530009	-0.413886	0.213022	0.904447	0.661076	1.23741
pituitary tumor	genus Anaerofilumgenus Anaerofilum|| id:ebi-a-GCST90016965	MR Egger	10	0.831226	0.858553	0.361313	-0.851537	2.51399	2.29613	0.426758	12.3541
pituitary tumor	genus Anaerofilumgenus Anaerofilum|| id:ebi-a-GCST90016965	Weighted median	10	-0.0782674	0.191572	0.682868	-0.453749	0.297214	0.924717	0.635242	1.3461
pituitary tumor	genus Anaerofilumgenus Anaerofilum|| id:ebi-a-GCST90016965	Weighted mode	10	-0.034058	0.292114	0.909744	-0.606601	0.538485	0.966515	0.545201	1.71341
pituitary tumor	genus Anaerostipesgenus Anaerostipes|| id:ebi-a-GCST90016966	Inverse variance weighted	13	-0.319656	0.211281	0.130293	-0.733766	0.0944538	0.726399	0.480098	1.09906
pituitary tumor	genus Anaerostipesgenus Anaerostipes|| id:ebi-a-GCST90016966	MR Egger	13	-0.14686	0.764825	0.851227	-1.64592	1.3522	0.863414	0.192836	3.86591
pituitary tumor	genus Anaerostipesgenus Anaerostipes|| id:ebi-a-GCST90016966	Weighted median	13	-0.344491	0.268706	0.19983	-0.871154	0.182173	0.708581	0.418468	1.19982
pituitary tumor	genus Anaerostipesgenus Anaerostipes|| id:ebi-a-GCST90016966	Weighted mode	13	-0.298595	0.464293	0.532245	-1.20861	0.611419	0.74186	0.298612	1.84305
pituitary tumor	genus Anaerotruncusgenus Anaerotruncus|| id:ebi-a-GCST90016967	Inverse variance weighted	13	0.359556	0.203104	0.0766769	-0.0385286	0.757641	1.43269	0.962204	2.13324
pituitary tumor	genus Anaerotruncusgenus Anaerotruncus|| id:ebi-a-GCST90016967	MR Egger	13	0.11803	0.592944	0.845849	-1.04414	1.2802	1.12528	0.351994	3.59736
pituitary tumor	genus Anaerotruncusgenus Anaerotruncus|| id:ebi-a-GCST90016967	Weighted median	13	0.341043	0.275226	0.215295	-0.198401	0.880486	1.40641	0.820041	2.41207
pituitary tumor	genus Anaerotruncusgenus Anaerotruncus|| id:ebi-a-GCST90016967	Weighted mode	13	0.545341	0.444397	0.243298	-0.325678	1.41636	1.7252	0.722038	4.12209
pituitary tumor	genus Bacteroidesgenus Bacteroides|| id:ebi-a-GCST90016968	Inverse variance weighted	8	-0.264135	0.256971	0.304007	-0.767798	0.239528	0.76787	0.464034	1.27065
pituitary tumor	genus Bacteroidesgenus Bacteroides|| id:ebi-a-GCST90016968	MR Egger	8	1.72039	1.35214	0.250333	-0.929808	4.37059	5.58672	0.39463	79.0906
pituitary tumor	genus Bacteroidesgenus Bacteroides|| id:ebi-a-GCST90016968	Weighted median	8	-0.499163	0.335637	0.13696	-1.15701	0.158686	0.607039	0.314424	1.17197
pituitary tumor	genus Bacteroidesgenus Bacteroides|| id:ebi-a-GCST90016968	Weighted mode	8	-0.596914	0.544226	0.309016	-1.6636	0.469769	0.550508	0.189456	1.59962
pituitary tumor	genus Barnesiellagenus Barnesiella|| id:ebi-a-GCST90016969	Inverse variance weighted	12	0.224615	0.215351	0.296941	-0.197474	0.646704	1.25184	0.820802	1.90924
pituitary tumor	genus Barnesiellagenus Barnesiella|| id:ebi-a-GCST90016969	MR Egger	12	0.0507774	0.924456	0.957279	-1.76116	1.86271	1.05209	0.171846	6.44118
pituitary tumor	genus Barnesiellagenus Barnesiella|| id:ebi-a-GCST90016969	Weighted median	12	0.296778	0.285646	0.298818	-0.263089	0.856645	1.34552	0.768674	2.35525
pituitary tumor	genus Barnesiellagenus Barnesiella|| id:ebi-a-GCST90016969	Weighted mode	12	0.479317	0.525568	0.381322	-0.550795	1.50943	1.61497	0.576491	4.52415
pituitary tumor	genus Bifidobacteriumgenus Bifidobacterium|| id:ebi-a-GCST90016970	Inverse variance weighted	12	0.108081	0.193221	0.57591	-0.270631	0.486794	1.11414	0.762898	1.62709
pituitary tumor	genus Bifidobacteriumgenus Bifidobacterium|| id:ebi-a-GCST90016970	MR Egger	12	0.130933	0.494568	0.796586	-0.838421	1.10029	1.13989	0.432393	3.00503
pituitary tumor	genus Bifidobacteriumgenus Bifidobacterium|| id:ebi-a-GCST90016970	Weighted median	12	-0.043053	0.25878	0.867866	-0.550261	0.464155	0.957861	0.576799	1.59067
pituitary tumor	genus Bifidobacteriumgenus Bifidobacterium|| id:ebi-a-GCST90016970	Weighted mode	12	-0.436944	0.408308	0.307478	-1.23723	0.363339	0.646007	0.290188	1.43812
pituitary tumor	genus Bilophilagenus Bilophila|| id:ebi-a-GCST90016971	Inverse variance weighted	13	0.0628778	0.21864	0.773663	-0.365656	0.491412	1.0649	0.693741	1.63462
pituitary tumor	genus Bilophilagenus Bilophila|| id:ebi-a-GCST90016971	MR Egger	13	-0.133698	1.1238	0.907444	-2.33634	2.06894	0.874854	0.096681	7.91645
pituitary tumor	genus Bilophilagenus Bilophila|| id:ebi-a-GCST90016971	Weighted median	13	0.00262928	0.26746	0.992156	-0.521593	0.526851	1.00263	0.593574	1.69359
pituitary tumor	genus Bilophilagenus Bilophila|| id:ebi-a-GCST90016971	Weighted mode	13	-0.00467159	0.454045	0.99196	-0.8946	0.885257	0.995339	0.408771	2.42361
pituitary tumor	genus Blautiagenus Blautia|| id:ebi-a-GCST90016972	Inverse variance weighted	2	-0.159782	0.550244	0.771523	-1.23826	0.918696	0.85233	0.289888	2.50602
pituitary tumor	genus Butyricicoccusgenus Butyricicoccus|| id:ebi-a-GCST90016973	Inverse variance weighted	8	0.0630538	0.231356	0.785207	-0.390405	0.516512	1.06508	0.676783	1.67617
pituitary tumor	genus Butyricicoccusgenus Butyricicoccus|| id:ebi-a-GCST90016973	MR Egger	8	0.171123	0.458456	0.721787	-0.72745	1.0697	1.18664	0.483139	2.9145
pituitary tumor	genus Butyricicoccusgenus Butyricicoccus|| id:ebi-a-GCST90016973	Weighted median	8	0.27079	0.306058	0.376283	-0.329084	0.870664	1.311	0.719582	2.3885
pituitary tumor	genus Butyricicoccusgenus Butyricicoccus|| id:ebi-a-GCST90016973	Weighted mode	8	0.466187	0.431281	0.315553	-0.379124	1.3115	1.59391	0.684461	3.71173
pituitary tumor	genus Butyricimonasgenus Butyricimonas|| id:ebi-a-GCST90016974	Inverse variance weighted	13	-0.025054	0.174408	0.885775	-0.366894	0.316786	0.975257	0.692883	1.37271
pituitary tumor	genus Butyricimonasgenus Butyricimonas|| id:ebi-a-GCST90016974	MR Egger	13	0.19578	0.618878	0.757661	-1.01722	1.40878	1.21626	0.361599	4.09096
pituitary tumor	genus Butyricimonasgenus Butyricimonas|| id:ebi-a-GCST90016974	Weighted median	13	0.107702	0.233443	0.644536	-0.349845	0.56525	1.11372	0.704797	1.75989
pituitary tumor	genus Butyricimonasgenus Butyricimonas|| id:ebi-a-GCST90016974	Weighted mode	13	0.329732	0.435203	0.463279	-0.523265	1.18273	1.3906	0.592582	3.26327
pituitary tumor	genus Butyrivibriogenus Butyrivibrio|| id:ebi-a-GCST90016975	Inverse variance weighted	15	-0.112806	0.0849385	0.184148	-0.279286	0.0536733	0.893324	0.756324	1.05514
pituitary tumor	genus Butyrivibriogenus Butyrivibrio|| id:ebi-a-GCST90016975	MR Egger	15	0.0304351	0.365872	0.934972	-0.686674	0.747545	1.0309	0.503247	2.11181
pituitary tumor	genus Butyrivibriogenus Butyrivibrio|| id:ebi-a-GCST90016975	Weighted median	15	-0.124424	0.113842	0.274414	-0.347555	0.0987066	0.883005	0.706413	1.10374
pituitary tumor	genus Butyrivibriogenus Butyrivibrio|| id:ebi-a-GCST90016975	Weighted mode	15	-0.174848	0.200579	0.398067	-0.567982	0.218287	0.839585	0.566668	1.24394
pituitary tumor	genus Candidatus Soleaferreagenus Candidatus Soleaferrea|| id:ebi-a-GCST90016976	Inverse variance weighted	9	-0.240094	0.148522	0.105975	-0.531198	0.0510096	0.786554	0.5879	1.05233
pituitary tumor	genus Candidatus Soleaferreagenus Candidatus Soleaferrea|| id:ebi-a-GCST90016976	MR Egger	9	1.10061	1.51364	0.490745	-1.86613	4.06734	3.00599	0.154722	58.4016
pituitary tumor	genus Candidatus Soleaferreagenus Candidatus Soleaferrea|| id:ebi-a-GCST90016976	Weighted median	9	-0.353672	0.199827	0.0767452	-0.745332	0.0379887	0.702105	0.474577	1.03872
pituitary tumor	genus Candidatus Soleaferreagenus Candidatus Soleaferrea|| id:ebi-a-GCST90016976	Weighted mode	9	-0.472945	0.336402	0.197385	-1.13229	0.186402	0.623164	0.322294	1.20491
pituitary tumor	genus Catenibacteriumgenus Catenibacterium|| id:ebi-a-GCST90016977	Inverse variance weighted	4	0.00926023	0.191014	0.961334	-0.365128	0.383648	1.0093	0.694108	1.46763
pituitary tumor	genus Catenibacteriumgenus Catenibacterium|| id:ebi-a-GCST90016977	MR Egger	4	1.30954	2.77958	0.683939	-4.13844	6.75752	3.70446	0.0159477	860.502
pituitary tumor	genus Catenibacteriumgenus Catenibacterium|| id:ebi-a-GCST90016977	Weighted median	4	-0.127073	0.208857	0.542909	-0.536432	0.282286	0.88067	0.584831	1.32616
pituitary tumor	genus Catenibacteriumgenus Catenibacterium|| id:ebi-a-GCST90016977	Weighted mode	4	-0.209728	0.295141	0.528592	-0.788204	0.368748	0.810805	0.454661	1.44592
pituitary tumor	genus Christensenellaceae R 7groupgenus Christensenellaceae R 7group|| id:ebi-a-GCST90016978	Inverse variance weighted	8	0.100692	0.272332	0.711578	-0.433079	0.634462	1.10594	0.648509	1.88601
pituitary tumor	genus Christensenellaceae R 7groupgenus Christensenellaceae R 7group|| id:ebi-a-GCST90016978	MR Egger	8	0.638964	0.956666	0.529032	-1.2361	2.51403	1.89452	0.290515	12.3546
pituitary tumor	genus Christensenellaceae R 7groupgenus Christensenellaceae R 7group|| id:ebi-a-GCST90016978	Weighted median	8	-0.0772278	0.363718	0.831851	-0.790116	0.63566	0.925679	0.453792	1.88827
pituitary tumor	genus Christensenellaceae R 7groupgenus Christensenellaceae R 7group|| id:ebi-a-GCST90016978	Weighted mode	8	-0.35378	0.537957	0.531795	-1.40818	0.700617	0.70203	0.244589	2.01499
pituitary tumor	genus Clostridium innocuum groupgenus Clostridium innocuum group|| id:ebi-a-GCST90016979	Inverse variance weighted	8	0.0119714	0.173141	0.944876	-0.327385	0.351327	1.01204	0.720807	1.42095
pituitary tumor	genus Clostridium innocuum groupgenus Clostridium innocuum group|| id:ebi-a-GCST90016979	MR Egger	8	0.990074	0.85004	0.288335	-0.676005	2.65615	2.69143	0.508645	14.2414
pituitary tumor	genus Clostridium innocuum groupgenus Clostridium innocuum group|| id:ebi-a-GCST90016979	Weighted median	8	0.0147297	0.168845	0.930482	-0.316206	0.345666	1.01484	0.728909	1.41293
pituitary tumor	genus Clostridium innocuum groupgenus Clostridium innocuum group|| id:ebi-a-GCST90016979	Weighted mode	8	0.0692325	0.239035	0.780487	-0.399275	0.53774	1.07169	0.670806	1.71213
pituitary tumor	genus Clostridium sensustricto1genus Clostridium sensustricto1|| id:ebi-a-GCST90016980	Inverse variance weighted	6	-0.011727	0.22622	0.958657	-0.455117	0.431663	0.988341	0.634374	1.53982
pituitary tumor	genus Clostridium sensustricto1genus Clostridium sensustricto1|| id:ebi-a-GCST90016980	MR Egger	6	-0.525642	0.614331	0.440427	-1.72973	0.678447	0.591176	0.177332	1.97081
pituitary tumor	genus Clostridium sensustricto1genus Clostridium sensustricto1|| id:ebi-a-GCST90016980	Weighted median	6	-0.169239	0.295796	0.567222	-0.748998	0.41052	0.844307	0.47284	1.5076
pituitary tumor	genus Clostridium sensustricto1genus Clostridium sensustricto1|| id:ebi-a-GCST90016980	Weighted mode	6	-0.265707	0.380706	0.516336	-1.01189	0.480477	0.766664	0.363531	1.61685
pituitary tumor	genus Collinsellagenus Collinsella|| id:ebi-a-GCST90016981	Inverse variance weighted	9	0.147053	0.245965	0.549932	-0.335038	0.629144	1.15842	0.715311	1.876
pituitary tumor	genus Collinsellagenus Collinsella|| id:ebi-a-GCST90016981	MR Egger	9	0.0207441	0.918048	0.982603	-1.77863	1.82012	1.02096	0.16887	6.17258
pituitary tumor	genus Collinsellagenus Collinsella|| id:ebi-a-GCST90016981	Weighted median	9	0.234672	0.316473	0.458376	-0.385615	0.854959	1.26449	0.680033	2.35128
pituitary tumor	genus Collinsellagenus Collinsella|| id:ebi-a-GCST90016981	Weighted mode	9	0.194893	0.483293	0.69732	-0.752361	1.14215	1.21518	0.471252	3.13349
pituitary tumor	genus Coprobactergenus Coprobacter|| id:ebi-a-GCST90016982	Inverse variance weighted	11	0.00273222	0.173382	0.987427	-0.337096	0.342561	1.00274	0.71384	1.40855
pituitary tumor	genus Coprobactergenus Coprobacter|| id:ebi-a-GCST90016982	MR Egger	11	-1.41631	0.55486	0.0310647	-2.50383	-0.32878	0.242608	0.081771	0.719801
pituitary tumor	genus Coprobactergenus Coprobacter|| id:ebi-a-GCST90016982	Weighted median	11	0.234977	0.203035	0.247141	-0.162972	0.632926	1.26488	0.849615	1.88311
pituitary tumor	genus Coprobactergenus Coprobacter|| id:ebi-a-GCST90016982	Weighted mode	11	0.237545	0.287935	0.428615	-0.326807	0.801897	1.26813	0.721223	2.22977
pituitary tumor	genus Coprococcus1genus Coprococcus1|| id:ebi-a-GCST90016983	Inverse variance weighted	11	-0.214747	0.249469	0.389339	-0.703705	0.274212	0.806746	0.494749	1.31549
pituitary tumor	genus Coprococcus1genus Coprococcus1|| id:ebi-a-GCST90016983	MR Egger	11	-0.183606	0.645176	0.782403	-1.44815	1.08094	0.832263	0.235004	2.94744
pituitary tumor	genus Coprococcus1genus Coprococcus1|| id:ebi-a-GCST90016983	Weighted median	11	0.120473	0.282138	0.66938	-0.432519	0.673464	1.12803	0.648873	1.96102
pituitary tumor	genus Coprococcus1genus Coprococcus1|| id:ebi-a-GCST90016983	Weighted mode	11	0.220534	0.341249	0.532663	-0.448314	0.889383	1.24674	0.638704	2.43363
pituitary tumor	genus Coprococcus2genus Coprococcus2|| id:ebi-a-GCST90016984	Inverse variance weighted (multiplicative random effects)	8	-0.0465077	0.344819	0.89271	-0.722353	0.629338	0.954557	0.485608	1.87637
pituitary tumor	genus Coprococcus2genus Coprococcus2|| id:ebi-a-GCST90016984	MR Egger	8	-1.38314	2.88165	0.648238	-7.03117	4.2649	0.250791	0.000883896	71.1579
pituitary tumor	genus Coprococcus2genus Coprococcus2|| id:ebi-a-GCST90016984	Weighted median	8	-0.185063	0.320261	0.563365	-0.812775	0.442649	0.831052	0.443625	1.55683
pituitary tumor	genus Coprococcus2genus Coprococcus2|| id:ebi-a-GCST90016984	Weighted mode	8	-0.308623	0.457296	0.521407	-1.20492	0.587677	0.734457	0.299715	1.7998
pituitary tumor	genus Coprococcus3genus Coprococcus3|| id:ebi-a-GCST90016985	Inverse variance weighted	8	0.56606	0.336716	0.0927392	-0.0939025	1.22602	1.76131	0.910371	3.40765
pituitary tumor	genus Coprococcus3genus Coprococcus3|| id:ebi-a-GCST90016985	MR Egger	8	1.38776	1.97313	0.50821	-2.47958	5.25511	4.00588	0.0837785	191.542
pituitary tumor	genus Coprococcus3genus Coprococcus3|| id:ebi-a-GCST90016985	Weighted median	8	0.337316	0.411185	0.412016	-0.468606	1.14324	1.40118	0.625874	3.13691
pituitary tumor	genus Coprococcus3genus Coprococcus3|| id:ebi-a-GCST90016985	Weighted mode	8	-0.179604	0.664003	0.794587	-1.48105	1.12184	0.835601	0.227399	3.0705
pituitary tumor	genus Defluviitaleaceae UCG011genus Defluviitaleaceae UCG011|| id:ebi-a-GCST90016986	Inverse variance weighted	9	-0.168395	0.229904	0.463889	-0.619006	0.282216	0.84502	0.538479	1.32607
pituitary tumor	genus Defluviitaleaceae UCG011genus Defluviitaleaceae UCG011|| id:ebi-a-GCST90016986	MR Egger	9	0.0555319	0.8815	0.95153	-1.67221	1.78327	1.0571	0.187832	5.94929
pituitary tumor	genus Defluviitaleaceae UCG011genus Defluviitaleaceae UCG011|| id:ebi-a-GCST90016986	Weighted median	9	-0.319547	0.261471	0.221665	-0.832032	0.192937	0.726478	0.435164	1.21281
pituitary tumor	genus Defluviitaleaceae UCG011genus Defluviitaleaceae UCG011|| id:ebi-a-GCST90016986	Weighted mode	9	-0.549077	0.426666	0.234114	-1.38534	0.287189	0.577483	0.250238	1.33268
pituitary tumor	genus Desulfovibriogenus Desulfovibrio|| id:ebi-a-GCST90016987	Inverse variance weighted	9	0.0674116	0.185248	0.715933	-0.295674	0.430497	1.06974	0.74403	1.53802
pituitary tumor	genus Desulfovibriogenus Desulfovibrio|| id:ebi-a-GCST90016987	MR Egger	9	-0.220967	0.551647	0.700688	-1.30219	0.86026	0.801743	0.271934	2.36377
pituitary tumor	genus Desulfovibriogenus Desulfovibrio|| id:ebi-a-GCST90016987	Weighted median	9	-0.0135404	0.261988	0.958781	-0.527037	0.499956	0.986551	0.590352	1.64865
pituitary tumor	genus Desulfovibriogenus Desulfovibrio|| id:ebi-a-GCST90016987	Weighted mode	9	-0.29462	0.413827	0.496736	-1.10572	0.51648	0.744815	0.330973	1.67612
pituitary tumor	genus Dialistergenus Dialister|| id:ebi-a-GCST90016988	Inverse variance weighted	11	0.317939	0.216691	0.14231	-0.106776	0.742654	1.37429	0.898727	2.10151
pituitary tumor	genus Dialistergenus Dialister|| id:ebi-a-GCST90016988	MR Egger	11	-0.731815	0.865452	0.419695	-2.4281	0.964471	0.481035	0.0882041	2.6234
pituitary tumor	genus Dialistergenus Dialister|| id:ebi-a-GCST90016988	Weighted median	11	0.323915	0.268299	0.22732	-0.201951	0.84978	1.38253	0.817135	2.33913
pituitary tumor	genus Dialistergenus Dialister|| id:ebi-a-GCST90016988	Weighted mode	11	0.203615	0.436338	0.650755	-0.651608	1.05884	1.22583	0.521207	2.88302
pituitary tumor	genus Doreagenus Dorea|| id:ebi-a-GCST90016989	Inverse variance weighted	10	-0.406907	0.242979	0.0940012	-0.883145	0.0693319	0.665706	0.41348	1.07179
pituitary tumor	genus Doreagenus Dorea|| id:ebi-a-GCST90016989	MR Egger	10	0.457595	0.676201	0.517671	-0.867759	1.78295	1.58027	0.419892	5.94737
pituitary tumor	genus Doreagenus Dorea|| id:ebi-a-GCST90016989	Weighted median	10	-0.0764932	0.339786	0.821885	-0.742474	0.589487	0.926359	0.475935	1.80306
pituitary tumor	genus Doreagenus Dorea|| id:ebi-a-GCST90016989	Weighted mode	10	0.0241404	0.451931	0.958567	-0.861644	0.909925	1.02443	0.422467	2.48414
pituitary tumor	genus Eggerthellagenus Eggerthella|| id:ebi-a-GCST90016990	Inverse variance weighted (multiplicative random effects)	9	-0.121667	0.217816	0.576449	-0.548587	0.305252	0.885443	0.577766	1.35697
pituitary tumor	genus Eggerthellagenus Eggerthella|| id:ebi-a-GCST90016990	MR Egger	9	-2.14207	0.656255	0.0137865	-3.42833	-0.855809	0.117412	0.0324411	0.424939
pituitary tumor	genus Eggerthellagenus Eggerthella|| id:ebi-a-GCST90016990	Weighted median	9	-0.177569	0.20595	0.388581	-0.581232	0.226094	0.837303	0.559209	1.25369
pituitary tumor	genus Eggerthellagenus Eggerthella|| id:ebi-a-GCST90016990	Weighted mode	9	-0.177005	0.320021	0.595307	-0.804247	0.450237	0.837776	0.447425	1.56868
pituitary tumor	genus Eisenbergiellagenus Eisenbergiella|| id:ebi-a-GCST90016991	Inverse variance weighted	11	0.353666	0.129723	0.00640469	0.0994081	0.607923	1.42428	1.10452	1.83661
pituitary tumor	genus Eisenbergiellagenus Eisenbergiella|| id:ebi-a-GCST90016991	MR Egger	11	1.35169	0.960685	0.193009	-0.531257	3.23463	3.86393	0.587866	25.3969
pituitary tumor	genus Eisenbergiellagenus Eisenbergiella|| id:ebi-a-GCST90016991	Weighted median	11	0.442408	0.182256	0.0152072	0.0851873	0.799629	1.55645	1.08892	2.22472
pituitary tumor	genus Eisenbergiellagenus Eisenbergiella|| id:ebi-a-GCST90016991	Weighted mode	11	0.569865	0.300819	0.0874292	-0.0197407	1.15947	1.76803	0.980453	3.18824
pituitary tumor	genus Enterorhabdusgenus Enterorhabdus|| id:ebi-a-GCST90016992	Inverse variance weighted	6	-0.0482581	0.206278	0.815026	-0.452562	0.356046	0.952888	0.635996	1.42767
pituitary tumor	genus Enterorhabdusgenus Enterorhabdus|| id:ebi-a-GCST90016992	MR Egger	6	0.0586795	0.545582	0.919528	-1.01066	1.12802	1.06044	0.363978	3.08953
pituitary tumor	genus Enterorhabdusgenus Enterorhabdus|| id:ebi-a-GCST90016992	Weighted median	6	-0.192826	0.265445	0.467578	-0.713097	0.327446	0.824626	0.490124	1.38742
pituitary tumor	genus Enterorhabdusgenus Enterorhabdus|| id:ebi-a-GCST90016992	Weighted mode	6	-0.255241	0.318465	0.459236	-0.879432	0.368951	0.77473	0.415019	1.44622
pituitary tumor	genus Erysipelatoclostridiumgenus Erysipelatoclostridium|| id:ebi-a-GCST90016993	Inverse variance weighted (multiplicative random effects)	15	-0.0757264	0.19226	0.693673	-0.452556	0.301103	0.92707	0.636	1.35135
pituitary tumor	genus Erysipelatoclostridiumgenus Erysipelatoclostridium|| id:ebi-a-GCST90016993	MR Egger	15	0.742239	0.739953	0.334124	-0.708068	2.19255	2.10063	0.492595	8.95799
pituitary tumor	genus Erysipelatoclostridiumgenus Erysipelatoclostridium|| id:ebi-a-GCST90016993	Weighted median	15	-0.231956	0.219791	0.291264	-0.662746	0.198833	0.792981	0.515434	1.21998
pituitary tumor	genus Erysipelatoclostridiumgenus Erysipelatoclostridium|| id:ebi-a-GCST90016993	Weighted mode	15	-0.301337	0.372124	0.431618	-1.0307	0.428026	0.739828	0.356757	1.53423
pituitary tumor	genus Escherichia Shigellagenus Escherichia Shigella|| id:ebi-a-GCST90016995	Inverse variance weighted	10	0.416227	0.253978	0.101248	-0.0815695	0.914023	1.51623	0.921669	2.49434
pituitary tumor	genus Escherichia Shigellagenus Escherichia Shigella|| id:ebi-a-GCST90016995	MR Egger	10	1.06703	0.801375	0.219713	-0.503663	2.63773	2.90674	0.604313	13.9814
pituitary tumor	genus Escherichia Shigellagenus Escherichia Shigella|| id:ebi-a-GCST90016995	Weighted median	10	0.625074	0.317209	0.0487763	0.00334396	1.2468	1.86838	1.00335	3.47921
pituitary tumor	genus Escherichia Shigellagenus Escherichia Shigella|| id:ebi-a-GCST90016995	Weighted mode	10	0.956229	0.556578	0.119911	-0.134663	2.04712	2.60187	0.87401	7.74557
pituitary tumor	genus Eubacterium brachy groupgenus Eubacterium brachy group|| id:ebi-a-GCST90016996	Inverse variance weighted	10	0.0851064	0.15554	0.584264	-0.219753	0.389965	1.08883	0.802717	1.47693
pituitary tumor	genus Eubacterium brachy groupgenus Eubacterium brachy group|| id:ebi-a-GCST90016996	MR Egger	10	0.078969	0.665034	0.908405	-1.2245	1.38244	1.08217	0.293905	3.98459
pituitary tumor	genus Eubacterium brachy groupgenus Eubacterium brachy group|| id:ebi-a-GCST90016996	Weighted median	10	0.124439	0.181402	0.492721	-0.231108	0.479986	1.13251	0.793654	1.61605
pituitary tumor	genus Eubacterium brachy groupgenus Eubacterium brachy group|| id:ebi-a-GCST90016996	Weighted mode	10	0.132283	0.275812	0.642942	-0.408309	0.672876	1.14143	0.664774	1.95987
pituitary tumor	genus Eubacterium coprostanoligenes groupgenus Eubacterium coprostanoligenes group|| id:ebi-a-GCST90016997	Inverse variance weighted	12	0.323674	0.230165	0.159645	-0.12745	0.774798	1.3822	0.880338	2.17015
pituitary tumor	genus Eubacterium coprostanoligenes groupgenus Eubacterium coprostanoligenes group|| id:ebi-a-GCST90016997	MR Egger	12	0.564474	0.918439	0.552544	-1.23567	2.36461	1.75852	0.290641	10.6399
pituitary tumor	genus Eubacterium coprostanoligenes groupgenus Eubacterium coprostanoligenes group|| id:ebi-a-GCST90016997	Weighted median	12	0.228405	0.30399	0.452437	-0.367415	0.824226	1.25659	0.692522	2.28011
pituitary tumor	genus Eubacterium coprostanoligenes groupgenus Eubacterium coprostanoligenes group|| id:ebi-a-GCST90016997	Weighted mode	12	0.155347	0.507057	0.765043	-0.838484	1.14918	1.16806	0.432365	3.1556
pituitary tumor	genus Eubacterium eligens groupgenus Eubacterium eligens group|| id:ebi-a-GCST90016998	Inverse variance weighted	6	-0.194807	0.285126	0.494461	-0.753654	0.36404	0.822993	0.470644	1.43913
pituitary tumor	genus Eubacterium eligens groupgenus Eubacterium eligens group|| id:ebi-a-GCST90016998	MR Egger	6	-1.4655	1.04388	0.233023	-3.5115	0.580495	0.230962	0.0298522	1.78692
pituitary tumor	genus Eubacterium eligens groupgenus Eubacterium eligens group|| id:ebi-a-GCST90016998	Weighted median	6	0.0272962	0.388194	0.943942	-0.733564	0.788157	1.02767	0.480194	2.19934
pituitary tumor	genus Eubacterium eligens groupgenus Eubacterium eligens group|| id:ebi-a-GCST90016998	Weighted mode	6	0.182293	0.487718	0.723902	-0.773633	1.13822	1.19997	0.461334	3.12121
pituitary tumor	genus Eubacterium fissicatena groupgenus Eubacterium fissicatena group|| id:ebi-a-GCST90016999	Inverse variance weighted	9	0.0585622	0.147668	0.691676	-0.230866	0.347991	1.06031	0.793846	1.41622
pituitary tumor	genus Eubacterium fissicatena groupgenus Eubacterium fissicatena group|| id:ebi-a-GCST90016999	MR Egger	9	0.417787	0.806886	0.62057	-1.16371	1.99928	1.5186	0.312325	7.38377
pituitary tumor	genus Eubacterium fissicatena groupgenus Eubacterium fissicatena group|| id:ebi-a-GCST90016999	Weighted median	9	0.0252092	0.174043	0.884834	-0.315916	0.366334	1.02553	0.729121	1.44244
pituitary tumor	genus Eubacterium fissicatena groupgenus Eubacterium fissicatena group|| id:ebi-a-GCST90016999	Weighted mode	9	0.00435489	0.232629	0.985523	-0.451598	0.460308	1.00436	0.63661	1.58456
pituitary tumor	genus Eubacterium hallii groupgenus Eubacterium hallii group|| id:ebi-a-GCST90017000	Inverse variance weighted (multiplicative random effects)	14	0.00443422	0.24347	0.985469	-0.472767	0.481636	1.00444	0.623275	1.61872
pituitary tumor	genus Eubacterium hallii groupgenus Eubacterium hallii group|| id:ebi-a-GCST90017000	MR Egger	14	0.707984	0.472309	0.159717	-0.217742	1.63371	2.02989	0.804333	5.12284
pituitary tumor	genus Eubacterium hallii groupgenus Eubacterium hallii group|| id:ebi-a-GCST90017000	Weighted median	14	0.264556	0.273774	0.333879	-0.272041	0.801153	1.30285	0.761823	2.22811
pituitary tumor	genus Eubacterium hallii groupgenus Eubacterium hallii group|| id:ebi-a-GCST90017000	Weighted mode	14	0.294036	0.411582	0.487609	-0.512665	1.10074	1.34183	0.598897	3.00638
pituitary tumor	genus Eubacterium nodatum groupgenus Eubacterium nodatum group|| id:ebi-a-GCST90017001	Inverse variance weighted	11	-0.0574711	0.101715	0.572061	-0.256834	0.141891	0.944149	0.773497	1.15245
pituitary tumor	genus Eubacterium nodatum groupgenus Eubacterium nodatum group|| id:ebi-a-GCST90017001	MR Egger	11	-0.503692	0.453224	0.295222	-1.39201	0.384627	0.604296	0.248575	1.46907
pituitary tumor	genus Eubacterium nodatum groupgenus Eubacterium nodatum group|| id:ebi-a-GCST90017001	Weighted median	11	-0.0129543	0.133341	0.922606	-0.274302	0.248393	0.987129	0.760102	1.28196
pituitary tumor	genus Eubacterium nodatum groupgenus Eubacterium nodatum group|| id:ebi-a-GCST90017001	Weighted mode	11	0.0423723	0.22789	0.856215	-0.404292	0.489036	1.04328	0.667449	1.63074
pituitary tumor	genus Eubacterium oxidoreducens groupgenus Eubacterium oxidoreducens group|| id:ebi-a-GCST90017002	Inverse variance weighted	5	-0.0883237	0.186126	0.635118	-0.453132	0.276484	0.915464	0.635635	1.31849
pituitary tumor	genus Eubacterium oxidoreducens groupgenus Eubacterium oxidoreducens group|| id:ebi-a-GCST90017002	MR Egger	5	0.527447	0.689476	0.499947	-0.823927	1.87882	1.6946	0.438705	6.54578
pituitary tumor	genus Eubacterium oxidoreducens groupgenus Eubacterium oxidoreducens group|| id:ebi-a-GCST90017002	Weighted median	5	-0.140228	0.237	0.554065	-0.604749	0.324292	0.86916	0.546212	1.38305
pituitary tumor	genus Eubacterium oxidoreducens groupgenus Eubacterium oxidoreducens group|| id:ebi-a-GCST90017002	Weighted mode	5	-0.158333	0.307039	0.633273	-0.760129	0.443463	0.853566	0.467606	1.55809
pituitary tumor	genus Eubacterium rectale groupgenus Eubacterium rectale group|| id:ebi-a-GCST90017003	Inverse variance weighted	8	-0.249796	0.273677	0.361378	-0.786202	0.28661	0.77896	0.455572	1.3319
pituitary tumor	genus Eubacterium rectale groupgenus Eubacterium rectale group|| id:ebi-a-GCST90017003	MR Egger	8	0.840723	0.974845	0.421585	-1.06997	2.75142	2.31804	0.343017	15.6649
pituitary tumor	genus Eubacterium rectale groupgenus Eubacterium rectale group|| id:ebi-a-GCST90017003	Weighted median	8	-0.138622	0.353435	0.694901	-0.831355	0.554112	0.870557	0.435459	1.74039
pituitary tumor	genus Eubacterium rectale groupgenus Eubacterium rectale group|| id:ebi-a-GCST90017003	Weighted mode	8	0.107834	0.542439	0.848073	-0.955346	1.17101	1.11386	0.384679	3.22526
pituitary tumor	genus Eubacterium ruminantium groupgenus Eubacterium ruminantium group|| id:ebi-a-GCST90017004	Inverse variance weighted	18	-0.132746	0.114822	0.247638	-0.357797	0.0923045	0.875687	0.699215	1.0967
pituitary tumor	genus Eubacterium ruminantium groupgenus Eubacterium ruminantium group|| id:ebi-a-GCST90017004	MR Egger	18	-0.323791	0.392973	0.42208	-1.09402	0.446436	0.723402	0.334869	1.56273
pituitary tumor	genus Eubacterium ruminantium groupgenus Eubacterium ruminantium group|| id:ebi-a-GCST90017004	Weighted median	18	-0.0976156	0.16158	0.545757	-0.414313	0.219082	0.906997	0.660794	1.24493
pituitary tumor	genus Eubacterium ruminantium groupgenus Eubacterium ruminantium group|| id:ebi-a-GCST90017004	Weighted mode	18	-0.183069	0.298709	0.548076	-0.768538	0.4024	0.832711	0.463691	1.49541
pituitary tumor	genus Eubacterium ventriosum groupgenus Eubacterium ventriosum group|| id:ebi-a-GCST90017005	Inverse variance weighted	15	-0.0345336	0.20174	0.864084	-0.429944	0.360877	0.966056	0.650545	1.43459
pituitary tumor	genus Eubacterium ventriosum groupgenus Eubacterium ventriosum group|| id:ebi-a-GCST90017005	MR Egger	15	-0.00582822	0.933751	0.995115	-1.83598	1.82432	0.994189	0.159457	6.19861
pituitary tumor	genus Eubacterium ventriosum groupgenus Eubacterium ventriosum group|| id:ebi-a-GCST90017005	Weighted median	15	-0.0253458	0.264662	0.923706	-0.544084	0.493392	0.974973	0.580373	1.63786
pituitary tumor	genus Eubacterium ventriosum groupgenus Eubacterium ventriosum group|| id:ebi-a-GCST90017005	Weighted mode	15	0.119989	0.430034	0.784308	-0.722878	0.962855	1.12748	0.485353	2.61916
pituitary tumor	genus Eubacterium xylanophilum groupgenus Eubacterium xylanophilum group|| id:ebi-a-GCST90017006	Inverse variance weighted	9	-0.266208	0.199726	0.182576	-0.657672	0.125256	0.76628	0.518056	1.13344
pituitary tumor	genus Eubacterium xylanophilum groupgenus Eubacterium xylanophilum group|| id:ebi-a-GCST90017006	MR Egger	9	-0.282422	0.598074	0.651137	-1.45465	0.889803	0.753956	0.233483	2.43465
pituitary tumor	genus Eubacterium xylanophilum groupgenus Eubacterium xylanophilum group|| id:ebi-a-GCST90017006	Weighted median	9	-0.207974	0.253335	0.411678	-0.70451	0.288563	0.812228	0.494351	1.33451
pituitary tumor	genus Eubacterium xylanophilum groupgenus Eubacterium xylanophilum group|| id:ebi-a-GCST90017006	Weighted mode	9	-0.0952324	0.337964	0.785262	-0.757641	0.567177	0.909162	0.468771	1.76328
pituitary tumor	genus Faecalibacteriumgenus Faecalibacterium|| id:ebi-a-GCST90017007	Inverse variance weighted	10	-0.0113382	0.184885	0.9511	-0.373712	0.351036	0.988726	0.688175	1.42054
pituitary tumor	genus Faecalibacteriumgenus Faecalibacterium|| id:ebi-a-GCST90017007	MR Egger	10	-0.0513357	0.361265	0.890515	-0.759416	0.656744	0.94996	0.46794	1.9285
pituitary tumor	genus Faecalibacteriumgenus Faecalibacterium|| id:ebi-a-GCST90017007	Weighted median	10	0.0301195	0.239794	0.900044	-0.439877	0.500116	1.03058	0.644116	1.64891
pituitary tumor	genus Faecalibacteriumgenus Faecalibacterium|| id:ebi-a-GCST90017007	Weighted mode	10	0.0453401	0.283271	0.876369	-0.50987	0.60055	1.04638	0.600574	1.82312
pituitary tumor	genus Family XIII AD3011 groupgenus Family XIII AD3011 group|| id:ebi-a-GCST90017008	Inverse variance weighted	13	0.0723987	0.204529	0.723355	-0.328477	0.473275	1.07508	0.720019	1.60524
pituitary tumor	genus Family XIII AD3011 groupgenus Family XIII AD3011 group|| id:ebi-a-GCST90017008	MR Egger	13	0.40794	1.00739	0.69328	-1.56655	2.38243	1.50372	0.208765	10.8311
pituitary tumor	genus Family XIII AD3011 groupgenus Family XIII AD3011 group|| id:ebi-a-GCST90017008	Weighted median	13	0.2535	0.264193	0.337294	-0.264318	0.771317	1.28853	0.767729	2.16261
pituitary tumor	genus Family XIII AD3011 groupgenus Family XIII AD3011 group|| id:ebi-a-GCST90017008	Weighted mode	13	0.525935	0.452775	0.26799	-0.361504	1.41337	1.69204	0.696628	4.1098
pituitary tumor	genus Family XIII UCG001genus Family XIII UCG001|| id:ebi-a-GCST90017009	Inverse variance weighted	8	0.0694716	0.220433	0.75264	-0.362577	0.50152	1.07194	0.695881	1.65123
pituitary tumor	genus Family XIII UCG001genus Family XIII UCG001|| id:ebi-a-GCST90017009	MR Egger	8	0.288089	0.677912	0.68568	-1.04062	1.6168	1.33388	0.353236	5.03693
pituitary tumor	genus Family XIII UCG001genus Family XIII UCG001|| id:ebi-a-GCST90017009	Weighted median	8	0.106334	0.284599	0.708682	-0.451479	0.664147	1.11219	0.636686	1.94283
pituitary tumor	genus Family XIII UCG001genus Family XIII UCG001|| id:ebi-a-GCST90017009	Weighted mode	8	0.348096	0.416928	0.43134	-0.469084	1.16528	1.41637	0.625575	3.2068
pituitary tumor	genus Flavonifractorgenus Flavonifractor|| id:ebi-a-GCST90017010	Inverse variance weighted (multiplicative random effects)	5	0.256029	0.494615	0.604715	-0.713417	1.22547	1.29179	0.489967	3.40578
pituitary tumor	genus Flavonifractorgenus Flavonifractor|| id:ebi-a-GCST90017010	MR Egger	5	1.29326	2.20615	0.598924	-3.0308	5.61733	3.64466	0.048277	275.153
pituitary tumor	genus Flavonifractorgenus Flavonifractor|| id:ebi-a-GCST90017010	Weighted median	5	-0.298539	0.401369	0.456996	-1.08522	0.488144	0.741901	0.337827	1.62929
pituitary tumor	genus Flavonifractorgenus Flavonifractor|| id:ebi-a-GCST90017010	Weighted mode	5	-0.515395	0.486934	0.349535	-1.46979	0.438996	0.597265	0.229975	1.55115
pituitary tumor	genus Fusicatenibactergenus Fusicatenibacter|| id:ebi-a-GCST90017011	Inverse variance weighted	18	-0.491713	0.211448	0.0200479	-0.906151	-0.0772737	0.611578	0.404076	0.925636
pituitary tumor	genus Fusicatenibactergenus Fusicatenibacter|| id:ebi-a-GCST90017011	MR Egger	18	0.21679	0.796941	0.78908	-1.34522	1.7788	1.24208	0.260484	5.92272
pituitary tumor	genus Fusicatenibactergenus Fusicatenibacter|| id:ebi-a-GCST90017011	Weighted median	18	-0.476356	0.2736	0.0816717	-1.01261	0.0598999	0.621043	0.363269	1.06173
pituitary tumor	genus Fusicatenibactergenus Fusicatenibacter|| id:ebi-a-GCST90017011	Weighted mode	18	0.167513	0.481255	0.732056	-0.775746	1.11077	1.18236	0.46036	3.0367
pituitary tumor	genus Gordonibactergenus Gordonibacter|| id:ebi-a-GCST90017012	Inverse variance weighted	11	0.0693813	0.106063	0.513014	-0.138502	0.277265	1.07184	0.870661	1.31952
pituitary tumor	genus Gordonibactergenus Gordonibacter|| id:ebi-a-GCST90017012	MR Egger	11	-0.312826	0.455351	0.509395	-1.20531	0.579661	0.731377	0.299598	1.78543
pituitary tumor	genus Gordonibactergenus Gordonibacter|| id:ebi-a-GCST90017012	Weighted median	11	0.145315	0.144418	0.314312	-0.137744	0.428374	1.1564	0.871322	1.53476
pituitary tumor	genus Gordonibactergenus Gordonibacter|| id:ebi-a-GCST90017012	Weighted mode	11	0.325528	0.266671	0.250198	-0.197148	0.848203	1.38476	0.821069	2.33545
pituitary tumor	genus Haemophilusgenus Haemophilus|| id:ebi-a-GCST90017013	Inverse variance weighted	9	-0.0901122	0.157143	0.566346	-0.398113	0.217888	0.913829	0.671586	1.24345
pituitary tumor	genus Haemophilusgenus Haemophilus|| id:ebi-a-GCST90017013	MR Egger	9	0.0372554	0.350975	0.918443	-0.650656	0.725167	1.03796	0.521703	2.06508
pituitary tumor	genus Haemophilusgenus Haemophilus|| id:ebi-a-GCST90017013	Weighted median	9	-0.100455	0.201064	0.617342	-0.49454	0.293629	0.904425	0.609851	1.34129
pituitary tumor	genus Haemophilusgenus Haemophilus|| id:ebi-a-GCST90017013	Weighted mode	9	-0.120865	0.260698	0.655272	-0.631834	0.390103	0.886153	0.531616	1.47713
pituitary tumor	genus Holdemanellagenus Holdemanella|| id:ebi-a-GCST90017014	Inverse variance weighted	11	-0.0580883	0.135685	0.66857	-0.324031	0.207855	0.943567	0.723228	1.23103
pituitary tumor	genus Holdemanellagenus Holdemanella|| id:ebi-a-GCST90017014	MR Egger	11	-0.353195	0.387991	0.386386	-1.11366	0.407268	0.70244	0.328356	1.50271
pituitary tumor	genus Holdemanellagenus Holdemanella|| id:ebi-a-GCST90017014	Weighted median	11	-0.0937134	0.192038	0.625555	-0.470108	0.282681	0.910544	0.624935	1.32668
pituitary tumor	genus Holdemanellagenus Holdemanella|| id:ebi-a-GCST90017014	Weighted mode	11	-0.100351	0.30191	0.746459	-0.692095	0.491393	0.90452	0.500527	1.63459
pituitary tumor	genus Holdemaniagenus Holdemania|| id:ebi-a-GCST90017015	Inverse variance weighted	14	-0.0147361	0.145373	0.919259	-0.299667	0.270195	0.985372	0.741065	1.31022
pituitary tumor	genus Holdemaniagenus Holdemania|| id:ebi-a-GCST90017015	MR Egger	14	-0.157577	0.42877	0.719639	-0.997965	0.682811	0.854211	0.368629	1.97944
pituitary tumor	genus Holdemaniagenus Holdemania|| id:ebi-a-GCST90017015	Weighted median	14	0.12478	0.197256	0.527008	-0.261842	0.511402	1.1329	0.769633	1.66763
pituitary tumor	genus Holdemaniagenus Holdemania|| id:ebi-a-GCST90017015	Weighted mode	14	0.140975	0.29776	0.643743	-0.442635	0.724584	1.1514	0.642342	2.06387
pituitary tumor	genus Howardellagenus Howardella|| id:ebi-a-GCST90017016	Inverse variance weighted	9	0.144333	0.151573	0.34098	-0.152751	0.441416	1.15527	0.858344	1.55491
pituitary tumor	genus Howardellagenus Howardella|| id:ebi-a-GCST90017016	MR Egger	9	0.958041	0.559392	0.130506	-0.138367	2.05445	2.60658	0.870779	7.80253
pituitary tumor	genus Howardellagenus Howardella|| id:ebi-a-GCST90017016	Weighted median	9	0.148669	0.155413	0.338768	-0.155941	0.453279	1.16029	0.855609	1.57346
pituitary tumor	genus Howardellagenus Howardella|| id:ebi-a-GCST90017016	Weighted mode	9	0.148404	0.182103	0.438688	-0.208518	0.505327	1.15998	0.811786	1.65753
pituitary tumor	genus Hungatellagenus Hungatella|| id:ebi-a-GCST90017017	Inverse variance weighted	5	0.0699521	0.188049	0.709902	-0.298624	0.438528	1.07246	0.741838	1.55042
pituitary tumor	genus Hungatellagenus Hungatella|| id:ebi-a-GCST90017017	MR Egger	5	-1.55779	1.01811	0.223488	-3.5533	0.437713	0.2106	0.0286301	1.54916
pituitary tumor	genus Hungatellagenus Hungatella|| id:ebi-a-GCST90017017	Weighted median	5	0.0932276	0.225084	0.678735	-0.347938	0.534393	1.09771	0.706143	1.70641
pituitary tumor	genus Hungatellagenus Hungatella|| id:ebi-a-GCST90017017	Weighted mode	5	0.233088	0.30186	0.4831	-0.358557	0.824734	1.26249	0.698684	2.28127
pituitary tumor	genus Intestinibactergenus Intestinibacter|| id:ebi-a-GCST90017018	Inverse variance weighted	15	-0.0571114	0.159319	0.71999	-0.369376	0.255153	0.944489	0.691165	1.29066
pituitary tumor	genus Intestinibactergenus Intestinibacter|| id:ebi-a-GCST90017018	MR Egger	15	-0.494859	0.518074	0.356908	-1.51028	0.520566	0.609657	0.220847	1.68298
pituitary tumor	genus Intestinibactergenus Intestinibacter|| id:ebi-a-GCST90017018	Weighted median	15	-0.099904	0.222449	0.653353	-0.535904	0.336096	0.904924	0.58514	1.39947
pituitary tumor	genus Intestinibactergenus Intestinibacter|| id:ebi-a-GCST90017018	Weighted mode	15	-0.141573	0.340932	0.684249	-0.809799	0.526652	0.867991	0.444947	1.69325
pituitary tumor	genus Intestinimonasgenus Intestinimonas|| id:ebi-a-GCST90017019	Inverse variance weighted	16	-0.0571742	0.16579	0.7302	-0.382122	0.267773	0.94443	0.682412	1.30705
pituitary tumor	genus Intestinimonasgenus Intestinimonas|| id:ebi-a-GCST90017019	MR Egger	16	0.290968	0.465935	0.542355	-0.622264	1.2042	1.33772	0.536728	3.33409
pituitary tumor	genus Intestinimonasgenus Intestinimonas|| id:ebi-a-GCST90017019	Weighted median	16	-0.25864	0.209426	0.216832	-0.669114	0.151835	0.772101	0.512162	1.16397
pituitary tumor	genus Intestinimonasgenus Intestinimonas|| id:ebi-a-GCST90017019	Weighted mode	16	-0.279291	0.307398	0.377948	-0.881791	0.32321	0.75632	0.414041	1.38156
pituitary tumor	genus Lachnoclostridiumgenus Lachnoclostridium|| id:ebi-a-GCST90017020	Inverse variance weighted	13	0.183072	0.205731	0.37354	-0.220161	0.586306	1.2009	0.80239	1.79734
pituitary tumor	genus Lachnoclostridiumgenus Lachnoclostridium|| id:ebi-a-GCST90017020	MR Egger	13	0.239549	0.725651	0.747514	-1.18273	1.66182	1.27068	0.306442	5.26892
pituitary tumor	genus Lachnoclostridiumgenus Lachnoclostridium|| id:ebi-a-GCST90017020	Weighted median	13	0.417559	0.279151	0.134701	-0.129576	0.964694	1.51825	0.878468	2.62398
pituitary tumor	genus Lachnoclostridiumgenus Lachnoclostridium|| id:ebi-a-GCST90017020	Weighted mode	13	0.590168	0.420159	0.185484	-0.233344	1.41368	1.80429	0.791881	4.11106
pituitary tumor	genus Lachnospiraceae FCS020 groupgenus Lachnospiraceae FCS020 group|| id:ebi-a-GCST90017021	Inverse variance weighted (multiplicative random effects)	12	-0.14744	0.252761	0.559679	-0.642852	0.347972	0.862914	0.525791	1.41619
pituitary tumor	genus Lachnospiraceae FCS020 groupgenus Lachnospiraceae FCS020 group|| id:ebi-a-GCST90017021	MR Egger	12	-0.224812	0.70097	0.755028	-1.59871	1.14909	0.798667	0.202157	3.15532
pituitary tumor	genus Lachnospiraceae FCS020 groupgenus Lachnospiraceae FCS020 group|| id:ebi-a-GCST90017021	Weighted median	12	0.125585	0.274827	0.647699	-0.413075	0.664245	1.13381	0.661613	1.94302
pituitary tumor	genus Lachnospiraceae FCS020 groupgenus Lachnospiraceae FCS020 group|| id:ebi-a-GCST90017021	Weighted mode	12	0.020238	0.417146	0.962175	-0.797368	0.837844	1.02044	0.450513	2.31138
pituitary tumor	genus Lachnospiraceae NC2004 groupgenus Lachnospiraceae NC2004 group|| id:ebi-a-GCST90017022	Inverse variance weighted	9	0.138401	0.195663	0.479353	-0.245098	0.5219	1.14844	0.782628	1.68523
pituitary tumor	genus Lachnospiraceae NC2004 groupgenus Lachnospiraceae NC2004 group|| id:ebi-a-GCST90017022	MR Egger	9	-0.644522	0.79625	0.444897	-2.20517	0.916128	0.524913	0.110232	2.49959
pituitary tumor	genus Lachnospiraceae NC2004 groupgenus Lachnospiraceae NC2004 group|| id:ebi-a-GCST90017022	Weighted median	9	0.0512134	0.212856	0.809864	-0.365984	0.468411	1.05255	0.693514	1.59745
pituitary tumor	genus Lachnospiraceae NC2004 groupgenus Lachnospiraceae NC2004 group|| id:ebi-a-GCST90017022	Weighted mode	9	-0.0749733	0.281818	0.796941	-0.627337	0.47739	0.927768	0.534012	1.61186
pituitary tumor	genus Lachnospiraceae ND3007 groupgenus Lachnospiraceae ND3007 group|| id:ebi-a-GCST90017023	Inverse variance weighted	3	-0.742138	0.426981	0.0821921	-1.57902	0.0947445	0.476095	0.206177	1.09938
pituitary tumor	genus Lachnospiraceae ND3007 groupgenus Lachnospiraceae ND3007 group|| id:ebi-a-GCST90017023	MR Egger	3	-9.03174	7.20781	0.428797	-23.159	5.09555	0.000119554	8.75299e-11	163.294
pituitary tumor	genus Lachnospiraceae ND3007 groupgenus Lachnospiraceae ND3007 group|| id:ebi-a-GCST90017023	Weighted median	3	-0.679367	0.505927	0.179331	-1.67098	0.312249	0.506938	0.188062	1.36649
pituitary tumor	genus Lachnospiraceae ND3007 groupgenus Lachnospiraceae ND3007 group|| id:ebi-a-GCST90017023	Weighted mode	3	-0.571859	0.637261	0.464223	-1.82089	0.677173	0.564475	0.161881	1.9683
pituitary tumor	genus Lachnospiraceae NK4A136 groupgenus Lachnospiraceae NK4A136 group|| id:ebi-a-GCST90017024	Inverse variance weighted	15	0.132226	0.162099	0.414667	-0.185488	0.44994	1.14137	0.830698	1.56822
pituitary tumor	genus Lachnospiraceae NK4A136 groupgenus Lachnospiraceae NK4A136 group|| id:ebi-a-GCST90017024	MR Egger	15	-0.0028763	0.323338	0.993037	-0.636618	0.630865	0.997128	0.529079	1.87924
pituitary tumor	genus Lachnospiraceae NK4A136 groupgenus Lachnospiraceae NK4A136 group|| id:ebi-a-GCST90017024	Weighted median	15	0.191179	0.234431	0.414786	-0.268307	0.650664	1.21068	0.764673	1.91681
pituitary tumor	genus Lachnospiraceae NK4A136 groupgenus Lachnospiraceae NK4A136 group|| id:ebi-a-GCST90017024	Weighted mode	15	0.183277	0.257737	0.488701	-0.321888	0.688442	1.20115	0.724779	1.99061
pituitary tumor	genus Lachnospiraceae UCG001genus Lachnospiraceae UCG001|| id:ebi-a-GCST90017025	Inverse variance weighted	13	0.0167198	0.150872	0.911758	-0.278989	0.312429	1.01686	0.756548	1.36674
pituitary tumor	genus Lachnospiraceae UCG001genus Lachnospiraceae UCG001|| id:ebi-a-GCST90017025	MR Egger	13	-0.787392	0.653488	0.253522	-2.06823	0.493443	0.45503	0.12641	1.63795
pituitary tumor	genus Lachnospiraceae UCG001genus Lachnospiraceae UCG001|| id:ebi-a-GCST90017025	Weighted median	13	-0.0762501	0.209174	0.715463	-0.486231	0.333731	0.926584	0.61494	1.39617
pituitary tumor	genus Lachnospiraceae UCG001genus Lachnospiraceae UCG001|| id:ebi-a-GCST90017025	Weighted mode	13	-0.0617236	0.332525	0.855843	-0.713473	0.590025	0.940143	0.48994	1.80403
pituitary tumor	genus Lachnospiraceae UCG004genus Lachnospiraceae UCG004|| id:ebi-a-GCST90017026	Inverse variance weighted	12	0.208335	0.204326	0.307907	-0.192143	0.608814	1.23163	0.825189	1.83825
pituitary tumor	genus Lachnospiraceae UCG004genus Lachnospiraceae UCG004|| id:ebi-a-GCST90017026	MR Egger	12	0.0551288	0.846634	0.949366	-1.60427	1.71453	1.05668	0.201035	5.55408
pituitary tumor	genus Lachnospiraceae UCG004genus Lachnospiraceae UCG004|| id:ebi-a-GCST90017026	Weighted median	12	0.121879	0.261471	0.641125	-0.390604	0.634361	1.12962	0.676648	1.88582
pituitary tumor	genus Lachnospiraceae UCG004genus Lachnospiraceae UCG004|| id:ebi-a-GCST90017026	Weighted mode	12	0.0622481	0.424748	0.886136	-0.770258	0.894754	1.06423	0.462894	2.44673
pituitary tumor	genus Lachnospiraceae UCG008genus Lachnospiraceae UCG008|| id:ebi-a-GCST90017027	Inverse variance weighted	10	0.132263	0.173016	0.444594	-0.206848	0.471374	1.14141	0.813144	1.60219
pituitary tumor	genus Lachnospiraceae UCG008genus Lachnospiraceae UCG008|| id:ebi-a-GCST90017027	MR Egger	10	0.120509	0.929802	0.900077	-1.7019	1.94292	1.12807	0.182336	6.97911
pituitary tumor	genus Lachnospiraceae UCG008genus Lachnospiraceae UCG008|| id:ebi-a-GCST90017027	Weighted median	10	0.0374856	0.204555	0.854598	-0.363442	0.438413	1.0382	0.695279	1.55025
pituitary tumor	genus Lachnospiraceae UCG008genus Lachnospiraceae UCG008|| id:ebi-a-GCST90017027	Weighted mode	10	-0.11956	0.356503	0.745031	-0.818307	0.579186	0.88731	0.441178	1.78459
pituitary tumor	genus Lachnospiraceae UCG010genus Lachnospiraceae UCG010|| id:ebi-a-GCST90017028	Inverse variance weighted	10	0.255532	0.228677	0.263807	-0.192674	0.703738	1.29115	0.824751	2.02129
pituitary tumor	genus Lachnospiraceae UCG010genus Lachnospiraceae UCG010|| id:ebi-a-GCST90017028	MR Egger	10	0.27321	0.740329	0.721675	-1.17783	1.72425	1.31418	0.307945	5.60834
pituitary tumor	genus Lachnospiraceae UCG010genus Lachnospiraceae UCG010|| id:ebi-a-GCST90017028	Weighted median	10	0.295991	0.306995	0.334968	-0.305719	0.8977	1.34446	0.736594	2.45395
pituitary tumor	genus Lachnospiraceae UCG010genus Lachnospiraceae UCG010|| id:ebi-a-GCST90017028	Weighted mode	10	0.230751	0.471175	0.636036	-0.692751	1.15425	1.25955	0.500198	3.17166
pituitary tumor	genus Lactobacillusgenus Lactobacillus|| id:ebi-a-GCST90017030	Inverse variance weighted	8	-0.0841014	0.178791	0.638076	-0.434531	0.266328	0.919338	0.647568	1.30516
pituitary tumor	genus Lactobacillusgenus Lactobacillus|| id:ebi-a-GCST90017030	MR Egger	8	0.163175	0.483855	0.747421	-0.785181	1.11153	1.17724	0.456037	3.03901
pituitary tumor	genus Lactobacillusgenus Lactobacillus|| id:ebi-a-GCST90017030	Weighted median	8	-0.117144	0.201566	0.561128	-0.512213	0.277926	0.889458	0.599168	1.32039
pituitary tumor	genus Lactobacillusgenus Lactobacillus|| id:ebi-a-GCST90017030	Weighted mode	8	-0.0872489	0.245378	0.732636	-0.568189	0.393691	0.916449	0.566551	1.48244
pituitary tumor	genus Lactococcusgenus Lactococcus|| id:ebi-a-GCST90017031	Inverse variance weighted	8	0.128981	0.146991	0.38023	-0.159122	0.417084	1.13767	0.852892	1.51753
pituitary tumor	genus Lactococcusgenus Lactococcus|| id:ebi-a-GCST90017031	MR Egger	8	-0.705357	0.63889	0.311876	-1.95758	0.546868	0.493932	0.141199	1.72783
pituitary tumor	genus Lactococcusgenus Lactococcus|| id:ebi-a-GCST90017031	Weighted median	8	0.284528	0.173957	0.101918	-0.0564269	0.625483	1.32913	0.945136	1.86915
pituitary tumor	genus Lactococcusgenus Lactococcus|| id:ebi-a-GCST90017031	Weighted mode	8	0.343195	0.246364	0.206246	-0.139679	0.826068	1.40944	0.869638	2.28432
pituitary tumor	genus Marvinbryantiagenus Marvinbryantia|| id:ebi-a-GCST90017032	Inverse variance weighted	10	-0.0435523	0.261039	0.867494	-0.555189	0.468085	0.957382	0.573964	1.59693
pituitary tumor	genus Marvinbryantiagenus Marvinbryantia|| id:ebi-a-GCST90017032	MR Egger	10	0.505687	1.06797	0.648504	-1.58752	2.5989	1.65812	0.204431	13.4489
pituitary tumor	genus Marvinbryantiagenus Marvinbryantia|| id:ebi-a-GCST90017032	Weighted median	10	0.123118	0.298941	0.68045	-0.462805	0.709042	1.13102	0.629515	2.03204
pituitary tumor	genus Marvinbryantiagenus Marvinbryantia|| id:ebi-a-GCST90017032	Weighted mode	10	0.236642	0.444838	0.607625	-0.635241	1.10852	1.26699	0.529808	3.02989
pituitary tumor	genus Methanobrevibactergenus Methanobrevibacter|| id:ebi-a-GCST90017033	Inverse variance weighted	6	0.101871	0.151698	0.501879	-0.195457	0.399198	1.10724	0.822459	1.49063
pituitary tumor	genus Methanobrevibactergenus Methanobrevibacter|| id:ebi-a-GCST90017033	MR Egger	6	-0.772628	0.567089	0.244726	-1.88412	0.338866	0.461798	0.151962	1.40336
pituitary tumor	genus Methanobrevibactergenus Methanobrevibacter|| id:ebi-a-GCST90017033	Weighted median	6	0.127298	0.194385	0.512547	-0.253696	0.508293	1.13576	0.775928	1.66245
pituitary tumor	genus Methanobrevibactergenus Methanobrevibacter|| id:ebi-a-GCST90017033	Weighted mode	6	0.0735439	0.241121	0.772648	-0.399054	0.546142	1.07632	0.670954	1.72658
pituitary tumor	genus Odoribactergenus Odoribacter|| id:ebi-a-GCST90017034	Inverse variance weighted	7	0.436215	0.304432	0.151892	-0.160472	1.0329	1.54684	0.851742	2.80921
pituitary tumor	genus Odoribactergenus Odoribacter|| id:ebi-a-GCST90017034	MR Egger	7	1.58528	0.901249	0.138905	-0.181164	3.35173	4.88067	0.834298	28.5521
pituitary tumor	genus Odoribactergenus Odoribacter|| id:ebi-a-GCST90017034	Weighted median	7	0.473654	0.359466	0.187617	-0.230898	1.17821	1.60585	0.79382	3.24854
pituitary tumor	genus Odoribactergenus Odoribacter|| id:ebi-a-GCST90017034	Weighted mode	7	0.594067	0.570546	0.337897	-0.524203	1.71234	1.81134	0.592027	5.5419
pituitary tumor	genus Olsenellagenus Olsenella|| id:ebi-a-GCST90017035	Inverse variance weighted	10	-0.00743462	0.108602	0.945421	-0.220294	0.205424	0.992593	0.802283	1.22805
pituitary tumor	genus Olsenellagenus Olsenella|| id:ebi-a-GCST90017035	MR Egger	10	-0.382214	0.34349	0.298137	-1.05545	0.291027	0.682349	0.348034	1.3378
pituitary tumor	genus Olsenellagenus Olsenella|| id:ebi-a-GCST90017035	Weighted median	10	-0.111507	0.144768	0.441155	-0.395252	0.172239	0.894486	0.67351	1.18796
pituitary tumor	genus Olsenellagenus Olsenella|| id:ebi-a-GCST90017035	Weighted mode	10	-0.14891	0.20866	0.493534	-0.557884	0.260064	0.861646	0.572419	1.29701
pituitary tumor	genus Oscillibactergenus Oscillibacter|| id:ebi-a-GCST90017036	Inverse variance weighted	13	-0.193481	0.144888	0.181751	-0.477461	0.0904995	0.824086	0.620357	1.09472
pituitary tumor	genus Oscillibactergenus Oscillibacter|| id:ebi-a-GCST90017036	MR Egger	13	0.0147771	0.554487	0.979216	-1.07202	1.10157	1.01489	0.342317	3.00889
pituitary tumor	genus Oscillibactergenus Oscillibacter|| id:ebi-a-GCST90017036	Weighted median	13	-0.10945	0.197542	0.579537	-0.496632	0.277731	0.896327	0.608577	1.32013
pituitary tumor	genus Oscillibactergenus Oscillibacter|| id:ebi-a-GCST90017036	Weighted mode	13	0.054014	0.364519	0.884663	-0.660443	0.768471	1.0555	0.516622	2.15647
pituitary tumor	genus Oscillospiragenus Oscillospira|| id:ebi-a-GCST90017037	Inverse variance weighted	8	-0.0488991	0.219121	0.823411	-0.478377	0.380579	0.952277	0.619788	1.46313
pituitary tumor	genus Oscillospiragenus Oscillospira|| id:ebi-a-GCST90017037	MR Egger	8	-1.96396	0.842169	0.0584787	-3.61461	-0.313305	0.140302	0.0269275	0.731027
pituitary tumor	genus Oscillospiragenus Oscillospira|| id:ebi-a-GCST90017037	Weighted median	8	-0.123069	0.266387	0.644086	-0.645188	0.39905	0.884203	0.524564	1.49041
pituitary tumor	genus Oscillospiragenus Oscillospira|| id:ebi-a-GCST90017037	Weighted mode	8	-0.199557	0.413678	0.644244	-1.01037	0.611253	0.819094	0.364086	1.84274
pituitary tumor	genus Oxalobactergenus Oxalobacter|| id:ebi-a-GCST90017038	Inverse variance weighted	11	0.00660672	0.114811	0.954112	-0.218423	0.231636	1.00663	0.803785	1.26066
pituitary tumor	genus Oxalobactergenus Oxalobacter|| id:ebi-a-GCST90017038	MR Egger	11	0.0989263	0.569047	0.865834	-1.01641	1.21426	1.10398	0.361893	3.3678
pituitary tumor	genus Oxalobactergenus Oxalobacter|| id:ebi-a-GCST90017038	Weighted median	11	-0.0116983	0.148945	0.937397	-0.30363	0.280233	0.98837	0.738134	1.32344
pituitary tumor	genus Oxalobactergenus Oxalobacter|| id:ebi-a-GCST90017038	Weighted mode	11	-0.00379183	0.208552	0.985852	-0.412554	0.404971	0.996215	0.661957	1.49926
pituitary tumor	genus Parabacteroidesgenus Parabacteroides|| id:ebi-a-GCST90017039	Inverse variance weighted	5	0.185475	0.325981	0.569373	-0.453447	0.824397	1.20379	0.635434	2.28051
pituitary tumor	genus Parabacteroidesgenus Parabacteroides|| id:ebi-a-GCST90017039	MR Egger	5	1.16699	2.27616	0.643524	-3.29428	5.62826	3.2123	0.0370946	278.177
pituitary tumor	genus Parabacteroidesgenus Parabacteroides|| id:ebi-a-GCST90017039	Weighted median	5	0.158705	0.422117	0.706936	-0.668644	0.986054	1.17199	0.512403	2.68064
pituitary tumor	genus Parabacteroidesgenus Parabacteroides|| id:ebi-a-GCST90017039	Weighted mode	5	0.19219	0.527413	0.734006	-0.84154	1.22592	1.2119	0.431046	3.4073
pituitary tumor	genus Paraprevotellagenus Paraprevotella|| id:ebi-a-GCST90017040	Inverse variance weighted	13	-0.0212869	0.124416	0.86415	-0.265143	0.222569	0.978938	0.767096	1.24928
pituitary tumor	genus Paraprevotellagenus Paraprevotella|| id:ebi-a-GCST90017040	MR Egger	13	0.144758	0.46865	0.763182	-0.773796	1.06331	1.15576	0.461259	2.89595
pituitary tumor	genus Paraprevotellagenus Paraprevotella|| id:ebi-a-GCST90017040	Weighted median	13	0.143653	0.148739	0.33414	-0.147875	0.435181	1.15448	0.862539	1.54524
pituitary tumor	genus Paraprevotellagenus Paraprevotella|| id:ebi-a-GCST90017040	Weighted mode	13	0.183792	0.240171	0.458907	-0.286943	0.654526	1.20177	0.750555	1.92423
pituitary tumor	genus Parasutterellagenus Parasutterella|| id:ebi-a-GCST90017041	Inverse variance weighted	14	-0.196832	0.148676	0.185534	-0.488236	0.0945717	0.821328	0.613708	1.09919
pituitary tumor	genus Parasutterellagenus Parasutterella|| id:ebi-a-GCST90017041	MR Egger	14	-0.194243	0.413684	0.647097	-1.00506	0.616577	0.823457	0.366021	1.85258
pituitary tumor	genus Parasutterellagenus Parasutterella|| id:ebi-a-GCST90017041	Weighted median	14	-0.208341	0.202775	0.304208	-0.605779	0.189097	0.81193	0.545649	1.20816
pituitary tumor	genus Parasutterellagenus Parasutterella|| id:ebi-a-GCST90017041	Weighted mode	14	-0.173597	0.291547	0.561776	-0.745029	0.397835	0.840635	0.47472	1.4886
pituitary tumor	genus Peptococcusgenus Peptococcus|| id:ebi-a-GCST90017042	Inverse variance weighted	12	-0.04526	0.131307	0.730329	-0.302622	0.212102	0.955749	0.738878	1.23627
pituitary tumor	genus Peptococcusgenus Peptococcus|| id:ebi-a-GCST90017042	MR Egger	12	0.138116	0.526782	0.798497	-0.894375	1.17061	1.14811	0.408863	3.22395
pituitary tumor	genus Peptococcusgenus Peptococcus|| id:ebi-a-GCST90017042	Weighted median	12	-0.0904039	0.163221	0.579666	-0.410318	0.22951	0.913562	0.663439	1.25798
pituitary tumor	genus Peptococcusgenus Peptococcus|| id:ebi-a-GCST90017042	Weighted mode	12	-0.139387	0.263308	0.607068	-0.65547	0.376696	0.869891	0.519198	1.45746
pituitary tumor	genus Phascolarctobacteriumgenus Phascolarctobacterium|| id:ebi-a-GCST90017043	Inverse variance weighted	7	-0.255993	0.260346	0.32547	-0.766271	0.254285	0.774147	0.464743	1.28954
pituitary tumor	genus Phascolarctobacteriumgenus Phascolarctobacterium|| id:ebi-a-GCST90017043	MR Egger	7	-1.82309	1.16008	0.176865	-4.09685	0.450669	0.161526	0.016625	1.56936
pituitary tumor	genus Phascolarctobacteriumgenus Phascolarctobacterium|| id:ebi-a-GCST90017043	Weighted median	7	-0.267984	0.29087	0.356885	-0.838089	0.302122	0.76492	0.432536	1.35273
pituitary tumor	genus Phascolarctobacteriumgenus Phascolarctobacterium|| id:ebi-a-GCST90017043	Weighted mode	7	-0.258752	0.435358	0.573994	-1.11205	0.594549	0.772014	0.328883	1.81221
pituitary tumor	genus Prevotella7genus Prevotella7|| id:ebi-a-GCST90017044	Inverse variance weighted	11	0.0465564	0.105746	0.659745	-0.160706	0.253819	1.04766	0.851542	1.28894
pituitary tumor	genus Prevotella7genus Prevotella7|| id:ebi-a-GCST90017044	MR Egger	11	-0.259693	0.615458	0.682962	-1.46599	0.946606	0.771289	0.230849	2.57695
pituitary tumor	genus Prevotella7genus Prevotella7|| id:ebi-a-GCST90017044	Weighted median	11	-0.032309	0.144014	0.822488	-0.314577	0.249958	0.968207	0.730098	1.28397
pituitary tumor	genus Prevotella7genus Prevotella7|| id:ebi-a-GCST90017044	Weighted mode	11	-0.123769	0.245244	0.624721	-0.604447	0.356909	0.883584	0.546377	1.42891
pituitary tumor	genus Prevotella9genus Prevotella9|| id:ebi-a-GCST90017045	Inverse variance weighted	15	-0.0648128	0.136344	0.634529	-0.332047	0.202421	0.937243	0.717454	1.22436
pituitary tumor	genus Prevotella9genus Prevotella9|| id:ebi-a-GCST90017045	MR Egger	15	0.00872467	0.396789	0.982791	-0.768982	0.786432	1.00876	0.463485	2.19555
pituitary tumor	genus Prevotella9genus Prevotella9|| id:ebi-a-GCST90017045	Weighted median	15	-0.00153426	0.180905	0.993233	-0.356108	0.353039	0.998467	0.700397	1.42339
pituitary tumor	genus Prevotella9genus Prevotella9|| id:ebi-a-GCST90017045	Weighted mode	15	0.0443314	0.263393	0.868747	-0.471918	0.560581	1.04533	0.623805	1.75169
pituitary tumor	genus Rikenellaceae RC9 gut groupgenus Rikenellaceae RC9 gut group|| id:ebi-a-GCST90017046	Inverse variance weighted (multiplicative random effects)	11	0.138248	0.144356	0.33822	-0.14469	0.421187	1.14826	0.86529	1.52377
pituitary tumor	genus Rikenellaceae RC9 gut groupgenus Rikenellaceae RC9 gut group|| id:ebi-a-GCST90017046	MR Egger	11	-1.09971	0.849876	0.227896	-2.76546	0.56605	0.332969	0.0629469	1.7613
pituitary tumor	genus Rikenellaceae RC9 gut groupgenus Rikenellaceae RC9 gut group|| id:ebi-a-GCST90017046	Weighted median	11	0.06199	0.154743	0.688715	-0.241306	0.365287	1.06395	0.785601	1.44093
pituitary tumor	genus Rikenellaceae RC9 gut groupgenus Rikenellaceae RC9 gut group|| id:ebi-a-GCST90017046	Weighted mode	11	-0.0795965	0.262994	0.768355	-0.595065	0.435872	0.923489	0.551526	1.54631
pituitary tumor	genus Romboutsiagenus Romboutsia|| id:ebi-a-GCST90017047	Inverse variance weighted	13	0.26308	0.224081	0.240379	-0.176119	0.702279	1.30093	0.838518	2.01835
pituitary tumor	genus Romboutsiagenus Romboutsia|| id:ebi-a-GCST90017047	MR Egger	13	0.520756	0.672354	0.454946	-0.797058	1.83857	1.6833	0.450653	6.28754
pituitary tumor	genus Romboutsiagenus Romboutsia|| id:ebi-a-GCST90017047	Weighted median	13	0.215672	0.27872	0.439053	-0.33062	0.761963	1.2407	0.718478	2.14248
pituitary tumor	genus Romboutsiagenus Romboutsia|| id:ebi-a-GCST90017047	Weighted mode	13	0.15757	0.449589	0.732057	-0.723624	1.03876	1.17066	0.484991	2.82572
pituitary tumor	genus Roseburiagenus Roseburia|| id:ebi-a-GCST90017048	Inverse variance weighted	13	0.299753	0.209156	0.151814	-0.110193	0.709698	1.34952	0.895661	2.03338
pituitary tumor	genus Roseburiagenus Roseburia|| id:ebi-a-GCST90017048	MR Egger	13	-0.119076	0.629448	0.8534	-1.35279	1.11464	0.88774	0.258517	3.04847
pituitary tumor	genus Roseburiagenus Roseburia|| id:ebi-a-GCST90017048	Weighted median	13	0.489608	0.294077	0.0959338	-0.0867839	1.066	1.63168	0.916875	2.90374
pituitary tumor	genus Roseburiagenus Roseburia|| id:ebi-a-GCST90017048	Weighted mode	13	0.707602	0.498293	0.181049	-0.269054	1.68426	2.02912	0.764102	5.38845
pituitary tumor	genus Ruminiclostridium5genus Ruminiclostridium5|| id:ebi-a-GCST90017049	Inverse variance weighted	11	0.455839	0.225088	0.0428512	0.0146661	0.897011	1.5775	1.01477	2.45226
pituitary tumor	genus Ruminiclostridium5genus Ruminiclostridium5|| id:ebi-a-GCST90017049	MR Egger	11	-0.29859	0.940577	0.75814	-2.14212	1.54494	0.741864	0.117406	4.68769
pituitary tumor	genus Ruminiclostridium5genus Ruminiclostridium5|| id:ebi-a-GCST90017049	Weighted median	11	0.302169	0.293613	0.303414	-0.273313	0.87765	1.35279	0.760855	2.40524
pituitary tumor	genus Ruminiclostridium5genus Ruminiclostridium5|| id:ebi-a-GCST90017049	Weighted mode	11	0.214816	0.414697	0.615719	-0.59799	1.02762	1.23963	0.549916	2.79441
pituitary tumor	genus Ruminiclostridium6genus Ruminiclostridium6|| id:ebi-a-GCST90017050	Inverse variance weighted	15	0.0725659	0.190579	0.703377	-0.300969	0.446101	1.07526	0.740101	1.56221
pituitary tumor	genus Ruminiclostridium6genus Ruminiclostridium6|| id:ebi-a-GCST90017050	MR Egger	15	-0.685485	0.433958	0.138211	-1.53604	0.165074	0.503846	0.215231	1.17948
pituitary tumor	genus Ruminiclostridium6genus Ruminiclostridium6|| id:ebi-a-GCST90017050	Weighted median	15	-0.166601	0.253823	0.51159	-0.664094	0.330893	0.846538	0.514739	1.39221
pituitary tumor	genus Ruminiclostridium6genus Ruminiclostridium6|| id:ebi-a-GCST90017050	Weighted mode	15	-0.242575	0.350596	0.500319	-0.929744	0.444594	0.784605	0.394655	1.55986
pituitary tumor	genus Ruminiclostridium9genus Ruminiclostridium9|| id:ebi-a-GCST90017051	Inverse variance weighted	8	0.362719	0.291734	0.21375	-0.209081	0.934518	1.43723	0.81133	2.54599
pituitary tumor	genus Ruminiclostridium9genus Ruminiclostridium9|| id:ebi-a-GCST90017051	MR Egger	8	0.363013	1.51326	0.818402	-2.60298	3.329	1.43765	0.0740529	27.9105
pituitary tumor	genus Ruminiclostridium9genus Ruminiclostridium9|| id:ebi-a-GCST90017051	Weighted median	8	0.0236063	0.335858	0.943966	-0.634675	0.681888	1.02389	0.530107	1.97761
pituitary tumor	genus Ruminiclostridium9genus Ruminiclostridium9|| id:ebi-a-GCST90017051	Weighted mode	8	-0.0493603	0.461985	0.91791	-0.95485	0.85613	0.951838	0.38487	2.35403
pituitary tumor	genus Ruminococcaceae NK4A214 groupgenus Ruminococcaceae NK4A214 group|| id:ebi-a-GCST90017052	Inverse variance weighted	13	-0.113239	0.225339	0.615295	-0.554903	0.328424	0.892937	0.574128	1.38878
pituitary tumor	genus Ruminococcaceae NK4A214 groupgenus Ruminococcaceae NK4A214 group|| id:ebi-a-GCST90017052	MR Egger	13	-0.0402506	0.777278	0.959629	-1.56372	1.48321	0.960549	0.209357	4.40709
pituitary tumor	genus Ruminococcaceae NK4A214 groupgenus Ruminococcaceae NK4A214 group|| id:ebi-a-GCST90017052	Weighted median	13	0.0880334	0.251539	0.726354	-0.404982	0.581049	1.09202	0.666989	1.78791
pituitary tumor	genus Ruminococcaceae NK4A214 groupgenus Ruminococcaceae NK4A214 group|| id:ebi-a-GCST90017052	Weighted mode	13	0.208884	0.3814	0.593953	-0.538659	0.956427	1.2323	0.58353	2.60238
pituitary tumor	genus Ruminococcaceae UCG002genus Ruminococcaceae UCG002|| id:ebi-a-GCST90017053	Inverse variance weighted	20	0.00410174	0.164165	0.980067	-0.317662	0.325865	1.00411	0.727849	1.38523
pituitary tumor	genus Ruminococcaceae UCG002genus Ruminococcaceae UCG002|| id:ebi-a-GCST90017053	MR Egger	20	0.293169	0.432273	0.506269	-0.554087	1.14042	1.34067	0.574597	3.1281
pituitary tumor	genus Ruminococcaceae UCG002genus Ruminococcaceae UCG002|| id:ebi-a-GCST90017053	Weighted median	20	-0.157538	0.22269	0.479297	-0.594011	0.278934	0.854244	0.552108	1.32172
pituitary tumor	genus Ruminococcaceae UCG002genus Ruminococcaceae UCG002|| id:ebi-a-GCST90017053	Weighted mode	20	-0.103964	0.309018	0.740231	-0.709638	0.50171	0.901258	0.491822	1.65154
pituitary tumor	genus Ruminococcaceae UCG003genus Ruminococcaceae UCG003|| id:ebi-a-GCST90017054	Inverse variance weighted	12	0.233265	0.185086	0.207561	-0.129505	0.596034	1.26272	0.87853	1.81491
pituitary tumor	genus Ruminococcaceae UCG003genus Ruminococcaceae UCG003|| id:ebi-a-GCST90017054	MR Egger	12	0.235309	0.606119	0.705988	-0.952684	1.4233	1.2653	0.385704	4.1508
pituitary tumor	genus Ruminococcaceae UCG003genus Ruminococcaceae UCG003|| id:ebi-a-GCST90017054	Weighted median	12	0.440343	0.251707	0.0802172	-0.0530027	0.933689	1.55324	0.948377	2.54388
pituitary tumor	genus Ruminococcaceae UCG003genus Ruminococcaceae UCG003|| id:ebi-a-GCST90017054	Weighted mode	12	0.596898	0.446333	0.208108	-0.277915	1.47171	1.81648	0.757361	4.35669
pituitary tumor	genus Ruminococcaceae UCG004genus Ruminococcaceae UCG004|| id:ebi-a-GCST90017055	Inverse variance weighted	11	-0.332673	0.167646	0.0472137	-0.661259	-0.00408685	0.717005	0.516201	0.995921
pituitary tumor	genus Ruminococcaceae UCG004genus Ruminococcaceae UCG004|| id:ebi-a-GCST90017055	MR Egger	11	-0.509788	0.931604	0.597536	-2.33573	1.31616	0.600623	0.0967397	3.72906
pituitary tumor	genus Ruminococcaceae UCG004genus Ruminococcaceae UCG004|| id:ebi-a-GCST90017055	Weighted median	11	-0.226082	0.229012	0.323541	-0.674945	0.222781	0.797652	0.509184	1.24955
pituitary tumor	genus Ruminococcaceae UCG004genus Ruminococcaceae UCG004|| id:ebi-a-GCST90017055	Weighted mode	11	-0.193085	0.38546	0.627268	-0.948586	0.562416	0.824412	0.387288	1.75491
pituitary tumor	genus Ruminococcaceae UCG005genus Ruminococcaceae UCG005|| id:ebi-a-GCST90017056	Inverse variance weighted	14	0.00141392	0.19478	0.994208	-0.380355	0.383183	1.00141	0.683618	1.46695
pituitary tumor	genus Ruminococcaceae UCG005genus Ruminococcaceae UCG005|| id:ebi-a-GCST90017056	MR Egger	14	-0.257588	0.545504	0.645254	-1.32678	0.8116	0.772914	0.265331	2.25151
pituitary tumor	genus Ruminococcaceae UCG005genus Ruminococcaceae UCG005|| id:ebi-a-GCST90017056	Weighted median	14	-0.00528973	0.242094	0.982568	-0.479793	0.469214	0.994724	0.618911	1.59874
pituitary tumor	genus Ruminococcaceae UCG005genus Ruminococcaceae UCG005|| id:ebi-a-GCST90017056	Weighted mode	14	-0.0113101	0.284986	0.968946	-0.569882	0.547261	0.988754	0.565592	1.72851
pituitary tumor	genus Ruminococcaceae UCG009genus Ruminococcaceae UCG009|| id:ebi-a-GCST90017057	Inverse variance weighted	11	0.107732	0.150242	0.473337	-0.186741	0.402206	1.11375	0.829659	1.49512
pituitary tumor	genus Ruminococcaceae UCG009genus Ruminococcaceae UCG009|| id:ebi-a-GCST90017057	MR Egger	11	0.24504	0.607247	0.695981	-0.945164	1.43524	1.27767	0.388616	4.20067
pituitary tumor	genus Ruminococcaceae UCG009genus Ruminococcaceae UCG009|| id:ebi-a-GCST90017057	Weighted median	11	0.249958	0.1972	0.204966	-0.136555	0.63647	1.28397	0.872358	1.8898
pituitary tumor	genus Ruminococcaceae UCG009genus Ruminococcaceae UCG009|| id:ebi-a-GCST90017057	Weighted mode	11	0.366417	0.264262	0.195706	-0.151537	0.884371	1.44256	0.859386	2.42146
pituitary tumor	genus Ruminococcaceae UCG010genus Ruminococcaceae UCG010|| id:ebi-a-GCST90017058	Inverse variance weighted	6	-0.370132	0.242648	0.127163	-0.845723	0.105459	0.690643	0.429247	1.11122
pituitary tumor	genus Ruminococcaceae UCG010genus Ruminococcaceae UCG010|| id:ebi-a-GCST90017058	MR Egger	6	-0.283191	0.665719	0.692439	-1.588	1.02162	0.753376	0.204334	2.77768
pituitary tumor	genus Ruminococcaceae UCG010genus Ruminococcaceae UCG010|| id:ebi-a-GCST90017058	Weighted median	6	-0.299101	0.307339	0.330457	-0.901486	0.303284	0.741484	0.405966	1.3543
pituitary tumor	genus Ruminococcaceae UCG010genus Ruminococcaceae UCG010|| id:ebi-a-GCST90017058	Weighted mode	6	-0.223056	0.384932	0.587401	-0.977523	0.531412	0.80007	0.376242	1.70133
pituitary tumor	genus Ruminococcaceae UCG011genus Ruminococcaceae UCG011|| id:ebi-a-GCST90017059	Inverse variance weighted	8	0.0228751	0.117346	0.845442	-0.207123	0.252873	1.02314	0.81292	1.28772
pituitary tumor	genus Ruminococcaceae UCG011genus Ruminococcaceae UCG011|| id:ebi-a-GCST90017059	MR Egger	8	-0.165348	0.617352	0.797797	-1.37536	1.04466	0.847599	0.252749	2.84244
pituitary tumor	genus Ruminococcaceae UCG011genus Ruminococcaceae UCG011|| id:ebi-a-GCST90017059	Weighted median	8	-0.120219	0.160171	0.452913	-0.434153	0.193716	0.886726	0.647813	1.21375
pituitary tumor	genus Ruminococcaceae UCG011genus Ruminococcaceae UCG011|| id:ebi-a-GCST90017059	Weighted mode	8	-0.104253	0.192457	0.604834	-0.481468	0.272962	0.900998	0.617876	1.31385
pituitary tumor	genus Ruminococcaceae UCG013genus Ruminococcaceae UCG013|| id:ebi-a-GCST90017060	Inverse variance weighted	11	-0.00888236	0.208861	0.966078	-0.418251	0.400486	0.991157	0.658197	1.49255
pituitary tumor	genus Ruminococcaceae UCG013genus Ruminococcaceae UCG013|| id:ebi-a-GCST90017060	MR Egger	11	0.593947	0.601254	0.34904	-0.584512	1.7724	1.81112	0.557378	5.88499
pituitary tumor	genus Ruminococcaceae UCG013genus Ruminococcaceae UCG013|| id:ebi-a-GCST90017060	Weighted median	11	-0.0932993	0.298476	0.754596	-0.678313	0.491714	0.910921	0.507472	1.63512
pituitary tumor	genus Ruminococcaceae UCG013genus Ruminococcaceae UCG013|| id:ebi-a-GCST90017060	Weighted mode	11	-0.145552	0.459545	0.75796	-1.04626	0.755155	0.864545	0.351249	2.12794
pituitary tumor	genus Ruminococcaceae UCG014genus Ruminococcaceae UCG014|| id:ebi-a-GCST90017061	Inverse variance weighted	10	-0.01889	0.225952	0.933373	-0.461756	0.423976	0.981287	0.630176	1.52803
pituitary tumor	genus Ruminococcaceae UCG014genus Ruminococcaceae UCG014|| id:ebi-a-GCST90017061	MR Egger	10	-0.785012	0.46494	0.129808	-1.69629	0.12627	0.456114	0.183362	1.13459
pituitary tumor	genus Ruminococcaceae UCG014genus Ruminococcaceae UCG014|| id:ebi-a-GCST90017061	Weighted median	10	-0.00539898	0.261421	0.983523	-0.517785	0.506987	0.994616	0.595839	1.66028
pituitary tumor	genus Ruminococcaceae UCG014genus Ruminococcaceae UCG014|| id:ebi-a-GCST90017061	Weighted mode	10	-0.13283	0.305117	0.673567	-0.730859	0.465198	0.875614	0.481495	1.59233
pituitary tumor	genus Ruminococcus1genus Ruminococcus1|| id:ebi-a-GCST90017062	Inverse variance weighted	10	0.0112313	0.264076	0.966076	-0.506359	0.528821	1.01129	0.602686	1.69693
pituitary tumor	genus Ruminococcus1genus Ruminococcus1|| id:ebi-a-GCST90017062	MR Egger	10	-1.11713	0.622975	0.110695	-2.33816	0.103903	0.327218	0.096505	1.10949
pituitary tumor	genus Ruminococcus1genus Ruminococcus1|| id:ebi-a-GCST90017062	Weighted median	10	0.414222	0.300324	0.167818	-0.174414	1.00286	1.51319	0.839949	2.72606
pituitary tumor	genus Ruminococcus1genus Ruminococcus1|| id:ebi-a-GCST90017062	Weighted mode	10	0.51171	0.545066	0.372342	-0.55662	1.58004	1.66814	0.573143	4.85515
pituitary tumor	genus Ruminococcus2genus Ruminococcus2|| id:ebi-a-GCST90017063	Inverse variance weighted	15	0.0202326	0.17558	0.90826	-0.323904	0.364369	1.02044	0.72332	1.43961
pituitary tumor	genus Ruminococcus2genus Ruminococcus2|| id:ebi-a-GCST90017063	MR Egger	15	-0.515239	0.406897	0.227639	-1.31276	0.282279	0.597358	0.269077	1.32615
pituitary tumor	genus Ruminococcus2genus Ruminococcus2|| id:ebi-a-GCST90017063	Weighted median	15	-0.020905	0.242102	0.93119	-0.495425	0.453615	0.979312	0.609312	1.57399
pituitary tumor	genus Ruminococcus2genus Ruminococcus2|| id:ebi-a-GCST90017063	Weighted mode	15	0.249655	0.403693	0.546225	-0.541585	1.04089	1.28358	0.581826	2.83175
pituitary tumor	genus Ruminococcus gauvreauii groupgenus Ruminococcus gauvreauii group|| id:ebi-a-GCST90017064	Inverse variance weighted	11	0.0907884	0.193257	0.638513	-0.287996	0.469573	1.09504	0.749764	1.59931
pituitary tumor	genus Ruminococcus gauvreauii groupgenus Ruminococcus gauvreauii group|| id:ebi-a-GCST90017064	MR Egger	11	1.08716	0.792929	0.203567	-0.466977	2.6413	2.96585	0.626895	14.0315
pituitary tumor	genus Ruminococcus gauvreauii groupgenus Ruminococcus gauvreauii group|| id:ebi-a-GCST90017064	Weighted median	11	0.0703144	0.257502	0.784805	-0.43439	0.575019	1.07285	0.64766	1.77716
pituitary tumor	genus Ruminococcus gauvreauii groupgenus Ruminococcus gauvreauii group|| id:ebi-a-GCST90017064	Weighted mode	11	0.60608	0.48789	0.242488	-0.350184	1.56234	1.83323	0.704559	4.76999
pituitary tumor	genus Ruminococcus gnavus groupgenus Ruminococcus gnavus group|| id:ebi-a-GCST90017065	Inverse variance weighted	11	-0.0804088	0.154123	0.601866	-0.382489	0.221672	0.922739	0.682161	1.24816
pituitary tumor	genus Ruminococcus gnavus groupgenus Ruminococcus gnavus group|| id:ebi-a-GCST90017065	MR Egger	11	0.781771	0.719838	0.305693	-0.629111	2.19265	2.18534	0.533066	8.95895
pituitary tumor	genus Ruminococcus gnavus groupgenus Ruminococcus gnavus group|| id:ebi-a-GCST90017065	Weighted median	11	-0.135688	0.196166	0.489126	-0.520172	0.248797	0.873115	0.594418	1.28248
pituitary tumor	genus Ruminococcus gnavus groupgenus Ruminococcus gnavus group|| id:ebi-a-GCST90017065	Weighted mode	11	-0.163879	0.291164	0.585941	-0.73456	0.406803	0.848845	0.479716	1.50201
pituitary tumor	genus Ruminococcus torques groupgenus Ruminococcus torques group|| id:ebi-a-GCST90017066	Inverse variance weighted	7	-0.238352	0.368778	0.518066	-0.961158	0.484453	0.787925	0.38245	1.62329
pituitary tumor	genus Ruminococcus torques groupgenus Ruminococcus torques group|| id:ebi-a-GCST90017066	MR Egger	7	-1.26675	1.13229	0.314096	-3.48604	0.952546	0.281747	0.0306219	2.5923
pituitary tumor	genus Ruminococcus torques groupgenus Ruminococcus torques group|| id:ebi-a-GCST90017066	Weighted median	7	-0.311089	0.399014	0.4356	-1.09316	0.470979	0.732649	0.335157	1.60156
pituitary tumor	genus Ruminococcus torques groupgenus Ruminococcus torques group|| id:ebi-a-GCST90017066	Weighted mode	7	-0.28575	0.551827	0.623111	-1.36733	0.79583	0.75145	0.254786	2.21628
pituitary tumor	genus Sellimonasgenus Sellimonas|| id:ebi-a-GCST90017067	Inverse variance weighted (multiplicative random effects)	9	0.104542	0.156526	0.504205	-0.202249	0.411333	1.1102	0.816892	1.50883
pituitary tumor	genus Sellimonasgenus Sellimonas|| id:ebi-a-GCST90017067	MR Egger	9	1.04816	0.907508	0.285997	-0.730559	2.82687	2.85239	0.48164	16.8925
pituitary tumor	genus Sellimonasgenus Sellimonas|| id:ebi-a-GCST90017067	Weighted median	9	0.13887	0.150604	0.356486	-0.156315	0.434054	1.14897	0.85529	1.5435
pituitary tumor	genus Sellimonasgenus Sellimonas|| id:ebi-a-GCST90017067	Weighted mode	9	0.0753917	0.258968	0.778362	-0.432186	0.58297	1.07831	0.649088	1.79135
pituitary tumor	genus Senegalimassiliagenus Senegalimassilia|| id:ebi-a-GCST90017068	Inverse variance weighted	5	-0.208358	0.231041	0.367149	-0.661198	0.244481	0.811916	0.516233	1.27696
pituitary tumor	genus Senegalimassiliagenus Senegalimassilia|| id:ebi-a-GCST90017068	MR Egger	5	0.169029	0.890447	0.861564	-1.57625	1.9143	1.18415	0.20675	6.78222
pituitary tumor	genus Senegalimassiliagenus Senegalimassilia|| id:ebi-a-GCST90017068	Weighted median	5	-0.125837	0.298995	0.673853	-0.711868	0.460194	0.881759	0.490727	1.58438
pituitary tumor	genus Senegalimassiliagenus Senegalimassilia|| id:ebi-a-GCST90017068	Weighted mode	5	0.0673521	0.424946	0.881746	-0.765542	0.900246	1.06967	0.465082	2.46021
pituitary tumor	genus Slackiagenus Slackia|| id:ebi-a-GCST90017069	Inverse variance weighted	6	0.139993	0.19113	0.463894	-0.234622	0.514608	1.15027	0.79087	1.67298
pituitary tumor	genus Slackiagenus Slackia|| id:ebi-a-GCST90017069	MR Egger	6	1.33371	1.24424	0.344128	-1.105	3.77242	3.79509	0.33121	43.485
pituitary tumor	genus Slackiagenus Slackia|| id:ebi-a-GCST90017069	Weighted median	6	0.371558	0.240304	0.122056	-0.0994377	0.842554	1.44999	0.905346	2.32229
pituitary tumor	genus Slackiagenus Slackia|| id:ebi-a-GCST90017069	Weighted mode	6	0.390542	0.364227	0.332611	-0.323342	1.10443	1.47778	0.723726	3.01749
pituitary tumor	genus Streptococcusgenus Streptococcus|| id:ebi-a-GCST90017070	Inverse variance weighted	12	-0.399058	0.21258	0.0604884	-0.815714	0.017598	0.670952	0.442323	1.01775
pituitary tumor	genus Streptococcusgenus Streptococcus|| id:ebi-a-GCST90017070	MR Egger	12	-1.25894	0.785671	0.140154	-2.79886	0.280971	0.283954	0.0608794	1.32442
pituitary tumor	genus Streptococcusgenus Streptococcus|| id:ebi-a-GCST90017070	Weighted median	12	-0.29539	0.308437	0.338214	-0.899927	0.309146	0.744241	0.406599	1.36226
pituitary tumor	genus Streptococcusgenus Streptococcus|| id:ebi-a-GCST90017070	Weighted mode	12	-0.231309	0.491481	0.647095	-1.19461	0.731995	0.793494	0.302821	2.07922
pituitary tumor	genus Subdoligranulumgenus Subdoligranulum|| id:ebi-a-GCST90017071	Inverse variance weighted	10	0.00115963	0.226065	0.995907	-0.441927	0.444246	1.00116	0.642796	1.55931
pituitary tumor	genus Subdoligranulumgenus Subdoligranulum|| id:ebi-a-GCST90017071	MR Egger	10	0.186578	0.606597	0.766256	-1.00235	1.37551	1.20512	0.367015	3.95709
pituitary tumor	genus Subdoligranulumgenus Subdoligranulum|| id:ebi-a-GCST90017071	Weighted median	10	0.229551	0.300945	0.445603	-0.360301	0.819403	1.25803	0.697466	2.26914
pituitary tumor	genus Subdoligranulumgenus Subdoligranulum|| id:ebi-a-GCST90017071	Weighted mode	10	0.404636	0.437325	0.378976	-0.452521	1.26179	1.49876	0.636022	3.53175
pituitary tumor	genus Sutterellagenus Sutterella|| id:ebi-a-GCST90017072	Inverse variance weighted	12	-0.149363	0.22502	0.506833	-0.590402	0.291676	0.861256	0.554104	1.33867
pituitary tumor	genus Sutterellagenus Sutterella|| id:ebi-a-GCST90017072	MR Egger	12	1.01608	0.945085	0.307578	-0.836291	2.86844	2.76233	0.433315	17.6096
pituitary tumor	genus Sutterellagenus Sutterella|| id:ebi-a-GCST90017072	Weighted median	12	-0.11377	0.293287	0.698081	-0.688612	0.461073	0.892463	0.502273	1.58577
pituitary tumor	genus Sutterellagenus Sutterella|| id:ebi-a-GCST90017072	Weighted mode	12	0.458331	0.526579	0.402681	-0.573764	1.49043	1.58143	0.563401	4.43899
pituitary tumor	genus Terrisporobactergenus Terrisporobacter|| id:ebi-a-GCST90017073	Inverse variance weighted	5	0.149605	0.233383	0.521505	-0.307826	0.607035	1.16137	0.735043	1.83498
pituitary tumor	genus Terrisporobactergenus Terrisporobacter|| id:ebi-a-GCST90017073	MR Egger	5	0.835988	0.69473	0.315147	-0.525682	2.19766	2.30709	0.591152	9.00391
pituitary tumor	genus Terrisporobactergenus Terrisporobacter|| id:ebi-a-GCST90017073	Weighted median	5	0.330113	0.295741	0.264326	-0.249539	0.909764	1.39113	0.77916	2.48374
pituitary tumor	genus Terrisporobactergenus Terrisporobacter|| id:ebi-a-GCST90017073	Weighted mode	5	0.524446	0.460634	0.31846	-0.378396	1.42729	1.68952	0.684959	4.16738
pituitary tumor	genus Turicibactergenus Turicibacter|| id:ebi-a-GCST90017074	Inverse variance weighted	9	-0.188579	0.177243	0.287346	-0.535975	0.158816	0.828135	0.585099	1.17212
pituitary tumor	genus Turicibactergenus Turicibacter|| id:ebi-a-GCST90017074	MR Egger	9	-0.659451	0.718571	0.389288	-2.06785	0.748949	0.517135	0.126457	2.11478
pituitary tumor	genus Turicibactergenus Turicibacter|| id:ebi-a-GCST90017074	Weighted median	9	-0.187666	0.23385	0.42226	-0.646011	0.27068	0.828892	0.524132	1.31085
pituitary tumor	genus Turicibactergenus Turicibacter|| id:ebi-a-GCST90017074	Weighted mode	9	-0.127768	0.344708	0.720517	-0.803395	0.54786	0.880058	0.447806	1.72955
pituitary tumor	genus Tyzzerella3genus Tyzzerella3|| id:ebi-a-GCST90017075	Inverse variance weighted	12	-0.0250532	0.14196	0.859916	-0.303294	0.253187	0.975258	0.738382	1.28812
pituitary tumor	genus Tyzzerella3genus Tyzzerella3|| id:ebi-a-GCST90017075	MR Egger	12	-0.592282	0.80756	0.480142	-2.1751	0.990535	0.553064	0.113597	2.69268
pituitary tumor	genus Tyzzerella3genus Tyzzerella3|| id:ebi-a-GCST90017075	Weighted median	12	-0.159613	0.182468	0.381712	-0.517251	0.198024	0.852473	0.596157	1.21899
pituitary tumor	genus Tyzzerella3genus Tyzzerella3|| id:ebi-a-GCST90017075	Weighted mode	12	-0.22088	0.361293	0.553385	-0.929014	0.487254	0.801813	0.394943	1.62784
pituitary tumor	genus Veillonellagenus Veillonella|| id:ebi-a-GCST90017088	Inverse variance weighted	5	-0.0566847	0.247155	0.818598	-0.541108	0.427739	0.944892	0.582103	1.53379
pituitary tumor	genus Veillonellagenus Veillonella|| id:ebi-a-GCST90017088	MR Egger	5	-4.46453	5.72831	0.492589	-15.692	6.76295	0.0115101	1.53125e-07	865.195
pituitary tumor	genus Veillonellagenus Veillonella|| id:ebi-a-GCST90017088	Weighted median	5	-0.22867	0.307542	0.457154	-0.831452	0.374112	0.795591	0.435417	1.4537
pituitary tumor	genus Veillonellagenus Veillonella|| id:ebi-a-GCST90017088	Weighted mode	5	-0.246454	0.406059	0.576654	-1.04233	0.549422	0.781567	0.352632	1.73225
pituitary tumor	genus Victivallisgenus Victivallis|| id:ebi-a-GCST90017089	Inverse variance weighted	10	0.00610966	0.109045	0.955319	-0.207618	0.219837	1.00613	0.812517	1.24587
pituitary tumor	genus Victivallisgenus Victivallis|| id:ebi-a-GCST90017089	MR Egger	10	0.264241	0.833754	0.75941	-1.36992	1.8984	1.30244	0.254128	6.6752
pituitary tumor	genus Victivallisgenus Victivallis|| id:ebi-a-GCST90017089	Weighted median	10	-0.163816	0.142461	0.250186	-0.44304	0.115408	0.848898	0.642081	1.12233
pituitary tumor	genus Victivallisgenus Victivallis|| id:ebi-a-GCST90017089	Weighted mode	10	-0.197642	0.206489	0.363493	-0.60236	0.207077	0.820664	0.547518	1.23008

## Sheet: Suppl. Table 5
Supplementary Table 5. Two sample MR results of causal effects of gut microbes on glioma
Outcome	Exposure	Method	nsnp	b	se	p value	lo_ci	up_ci	or	or_lci95	or_uci95
glioma	phylum Actinobacteriaphylum Actinobacteria|| id:ebi-a-GCST90017110	Inverse variance weighted	14	0.162969	0.408782	0.690136	-0.638243	0.964181	1.177	0.528219	2.62264
glioma	phylum Actinobacteriaphylum Actinobacteria|| id:ebi-a-GCST90017110	MR Egger	14	-0.244719	1.68737	0.887095	-3.55197	3.06253	0.782925	0.0286681	21.3817
glioma	phylum Actinobacteriaphylum Actinobacteria|| id:ebi-a-GCST90017110	Weighted median	14	-0.20945	0.554751	0.70576	-1.29676	0.877862	0.81103	0.273416	2.40575
glioma	phylum Actinobacteriaphylum Actinobacteria|| id:ebi-a-GCST90017110	Weighted mode	14	-0.480133	0.767934	0.542642	-1.98528	1.02502	0.618701	0.137342	2.78715
glioma	phylum Bacteroidetesphylum Bacteroidetes|| id:ebi-a-GCST90017111	Inverse variance weighted	10	-0.46994	0.488182	0.335732	-1.42678	0.486897	0.62504	0.240082	1.62726
glioma	phylum Bacteroidetesphylum Bacteroidetes|| id:ebi-a-GCST90017111	MR Egger	10	-0.30912	1.08171	0.782314	-2.42926	1.81102	0.734093	0.0881017	6.11671
glioma	phylum Bacteroidetesphylum Bacteroidetes|| id:ebi-a-GCST90017111	Weighted median	10	-0.467434	0.664855	0.482017	-1.77055	0.835682	0.626608	0.170239	2.30639
glioma	phylum Bacteroidetesphylum Bacteroidetes|| id:ebi-a-GCST90017111	Weighted mode	10	0.464437	1.00235	0.654116	-1.50017	2.42904	1.59112	0.223092	11.348
glioma	phylum Cyanobacteriaphylum Cyanobacteria|| id:ebi-a-GCST90017112	Inverse variance weighted	8	-0.80987	0.402506	0.0442124	-1.59878	-0.0209592	0.444916	0.202143	0.979259
glioma	phylum Cyanobacteriaphylum Cyanobacteria|| id:ebi-a-GCST90017112	MR Egger	8	-0.62767	1.5534	0.700176	-3.67234	2.417	0.533834	0.0254169	11.2122
glioma	phylum Cyanobacteriaphylum Cyanobacteria|| id:ebi-a-GCST90017112	Weighted median	8	-0.87039	0.458097	0.0574314	-1.76826	0.0274799	0.418788	0.17063	1.02786
glioma	phylum Cyanobacteriaphylum Cyanobacteria|| id:ebi-a-GCST90017112	Weighted mode	8	-0.735133	0.715086	0.33814	-2.1367	0.666436	0.479442	0.118043	1.94728
glioma	phylum Euryarchaeotaphylum Euryarchaeota|| id:ebi-a-GCST90017113	Inverse variance weighted (multiplicative random effects)	11	-0.0642022	0.362648	0.859479	-0.774992	0.646588	0.937815	0.460707	1.90902
glioma	phylum Euryarchaeotaphylum Euryarchaeota|| id:ebi-a-GCST90017113	MR Egger	11	0.491564	1.64346	0.771653	-2.72961	3.71274	1.63487	0.0652446	40.9659
glioma	phylum Euryarchaeotaphylum Euryarchaeota|| id:ebi-a-GCST90017113	Weighted median	11	-0.0542459	0.341618	0.873833	-0.723816	0.615325	0.947199	0.484898	1.85026
glioma	phylum Euryarchaeotaphylum Euryarchaeota|| id:ebi-a-GCST90017113	Weighted mode	11	-0.161144	0.567871	0.782377	-1.27417	0.951884	0.85117	0.279663	2.59059
glioma	phylum Firmicutesphylum Firmicutes|| id:ebi-a-GCST90017114	Inverse variance weighted (multiplicative random effects)	15	0.456611	0.481762	0.343235	-0.487644	1.40087	1.57871	0.614072	4.05871
glioma	phylum Firmicutesphylum Firmicutes|| id:ebi-a-GCST90017114	MR Egger	15	-0.558799	1.11827	0.625637	-2.7506	1.63301	0.571896	0.0638892	5.11924
glioma	phylum Firmicutesphylum Firmicutes|| id:ebi-a-GCST90017114	Weighted median	15	0.329107	0.567253	0.561796	-0.782709	1.44092	1.38973	0.457166	4.22459
glioma	phylum Firmicutesphylum Firmicutes|| id:ebi-a-GCST90017114	Weighted mode	15	0.355068	0.880825	0.692957	-1.37135	2.08148	1.42628	0.253764	8.01636
glioma	phylum Lentisphaeraephylum Lentisphaerae|| id:ebi-a-GCST90017115	Inverse variance weighted	9	-0.0131883	0.268669	0.96085	-0.53978	0.513404	0.986898	0.582876	1.67097
glioma	phylum Lentisphaeraephylum Lentisphaerae|| id:ebi-a-GCST90017115	MR Egger	9	0.0653952	1.02441	0.950885	-1.94245	2.07324	1.06758	0.143352	7.95055
glioma	phylum Lentisphaeraephylum Lentisphaerae|| id:ebi-a-GCST90017115	Weighted median	9	0.0821341	0.343841	0.811205	-0.591794	0.756063	1.0856	0.553333	2.12987
glioma	phylum Lentisphaeraephylum Lentisphaerae|| id:ebi-a-GCST90017115	Weighted mode	9	0.115735	0.506357	0.824942	-0.876724	1.10819	1.1227	0.416144	3.02889
glioma	phylum Proteobacteriaphylum Proteobacteria|| id:ebi-a-GCST90017116	Inverse variance weighted	12	0.164605	0.431776	0.703033	-0.681675	1.01089	1.17893	0.505769	2.74804
glioma	phylum Proteobacteriaphylum Proteobacteria|| id:ebi-a-GCST90017116	MR Egger	12	-0.141181	1.23003	0.910893	-2.55205	2.26969	0.868332	0.0779218	9.67637
glioma	phylum Proteobacteriaphylum Proteobacteria|| id:ebi-a-GCST90017116	Weighted median	12	-0.122221	0.589334	0.835707	-1.27732	1.03287	0.884953	0.278784	2.80913
glioma	phylum Proteobacteriaphylum Proteobacteria|| id:ebi-a-GCST90017116	Weighted mode	12	-0.209243	0.777301	0.792764	-1.73275	1.31427	0.811198	0.176797	3.72202
glioma	phylum Tenericutesphylum Tenericutes|| id:ebi-a-GCST90017117	Inverse variance weighted	12	-0.399109	0.450884	0.376065	-1.28284	0.484624	0.670918	0.277248	1.62356
glioma	phylum Tenericutesphylum Tenericutes|| id:ebi-a-GCST90017117	MR Egger	12	0.680189	1.55585	0.671271	-2.36928	3.72966	1.97425	0.0935478	41.665
glioma	phylum Tenericutesphylum Tenericutes|| id:ebi-a-GCST90017117	Weighted median	12	-0.495338	0.536088	0.355493	-1.54607	0.555394	0.609365	0.213084	1.74263
glioma	phylum Tenericutesphylum Tenericutes|| id:ebi-a-GCST90017117	Weighted mode	12	-0.460392	0.8117	0.581972	-2.05132	1.13054	0.631036	0.128565	3.09733
glioma	phylum Verrucomicrobiaphylum Verrucomicrobia|| id:ebi-a-GCST90017118	Inverse variance weighted	12	0.376962	0.358283	0.292738	-0.325274	1.0792	1.45785	0.72233	2.94232
glioma	phylum Verrucomicrobiaphylum Verrucomicrobia|| id:ebi-a-GCST90017118	MR Egger	12	-0.229878	0.942733	0.812283	-2.07763	1.61788	0.794631	0.125226	5.04238
glioma	phylum Verrucomicrobiaphylum Verrucomicrobia|| id:ebi-a-GCST90017118	Weighted median	12	0.0857124	0.464822	0.853701	-0.825338	0.996763	1.08949	0.438087	2.7095
glioma	phylum Verrucomicrobiaphylum Verrucomicrobia|| id:ebi-a-GCST90017118	Weighted mode	12	-0.101081	0.772986	0.898321	-1.61613	1.41397	0.90386	0.198665	4.11226
glioma	class Actinobacteria|| id:ebi-a-GCST90016908	Inverse variance weighted	14	-0.29877	0.391913	0.445859	-1.06692	0.46938	0.74173	0.344067	1.599
glioma	class Actinobacteria|| id:ebi-a-GCST90016908	MR Egger	14	0.175252	1.14404	0.880797	-2.06707	2.41758	1.19155	0.126556	11.2186
glioma	class Actinobacteria|| id:ebi-a-GCST90016908	Weighted median	14	-0.786336	0.514776	0.126629	-1.7953	0.222624	0.455511	0.166078	1.24935
glioma	class Actinobacteria|| id:ebi-a-GCST90016908	Weighted mode	14	-0.863106	0.704808	0.242455	-2.24453	0.518318	0.42185	0.105977	1.6792
glioma	class Alphaproteobacteria|| id:ebi-a-GCST90016909	Inverse variance weighted	6	0.0220195	0.566754	0.969008	-1.08882	1.13286	1.02226	0.336614	3.10452
glioma	class Alphaproteobacteria|| id:ebi-a-GCST90016909	MR Egger	6	-3.88806	1.57953	0.0695772	-6.98395	-0.792177	0.020485	0.000926634	0.452858
glioma	class Alphaproteobacteria|| id:ebi-a-GCST90016909	Weighted median	6	-0.393632	0.604203	0.51473	-1.57787	0.790606	0.674602	0.206414	2.20473
glioma	class Alphaproteobacteria|| id:ebi-a-GCST90016909	Weighted mode	6	-0.870753	0.904312	0.379826	-2.6432	0.901698	0.418636	0.0711329	2.46378
glioma	class Bacilli|| id:ebi-a-GCST90016910	Inverse variance weighted	18	-0.236432	0.381799	0.535746	-0.984758	0.511894	0.789439	0.37353	1.66845
glioma	class Bacilli|| id:ebi-a-GCST90016910	MR Egger	18	-0.913838	1.06785	0.404757	-3.00682	1.17915	0.400982	0.0494485	3.2516
glioma	class Bacilli|| id:ebi-a-GCST90016910	Weighted median	18	-0.686683	0.48954	0.160704	-1.64618	0.272816	0.503243	0.192785	1.31366
glioma	class Bacilli|| id:ebi-a-GCST90016910	Weighted mode	18	-0.823798	0.673605	0.238025	-2.14406	0.496468	0.438762	0.117178	1.64291
glioma	class Bacteroidia|| id:ebi-a-GCST90016911	Inverse variance weighted	13	-0.739186	0.410626	0.0718376	-1.54401	0.0656403	0.477502	0.213523	1.06784
glioma	class Bacteroidia|| id:ebi-a-GCST90016911	MR Egger	13	-0.287165	0.828012	0.735275	-1.91007	1.33574	0.750388	0.14807	3.8028
glioma	class Bacteroidia|| id:ebi-a-GCST90016911	Weighted median	13	-1.01523	0.572168	0.076005	-2.13668	0.106222	0.36232	0.118046	1.11207
glioma	class Bacteroidia|| id:ebi-a-GCST90016911	Weighted mode	13	-0.969179	0.847218	0.27495	-2.62973	0.691369	0.379394	0.0720982	1.99645
glioma	class Betaproteobacteria|| id:ebi-a-GCST90016912	Inverse variance weighted	10	0.760476	0.477619	0.111335	-0.175658	1.69661	2.13929	0.838905	5.45542
glioma	class Betaproteobacteria|| id:ebi-a-GCST90016912	MR Egger	10	-0.329099	1.5165	0.83363	-3.30143	2.64323	0.719571	0.0368304	14.0586
glioma	class Betaproteobacteria|| id:ebi-a-GCST90016912	Weighted median	10	0.656864	0.627662	0.295319	-0.573353	1.88708	1.92873	0.563632	6.60007
glioma	class Betaproteobacteria|| id:ebi-a-GCST90016912	Weighted mode	10	0.669363	0.917165	0.484063	-1.12828	2.46701	1.95299	0.323589	11.7871
glioma	class Clostridia|| id:ebi-a-GCST90016913	Inverse variance weighted (multiplicative random effects)	11	1.31961	0.648739	0.04194	0.0480814	2.59114	3.74196	1.04926	13.345
glioma	class Clostridia|| id:ebi-a-GCST90016913	MR Egger	11	1.11361	1.79401	0.550168	-2.40266	4.62987	3.04532	0.090477	102.501
glioma	class Clostridia|| id:ebi-a-GCST90016913	Weighted median	11	1.11015	0.631755	0.0788752	-0.128088	2.34839	3.03482	0.879776	10.4687
glioma	class Clostridia|| id:ebi-a-GCST90016913	Weighted mode	11	1.09131	0.839363	0.222712	-0.553842	2.73646	2.97817	0.574737	15.4323
glioma	class Coriobacteriia|| id:ebi-a-GCST90016914	Inverse variance weighted	14	-0.51184	0.491965	0.298154	-1.47609	0.452411	0.599392	0.228529	1.5721
glioma	class Coriobacteriia|| id:ebi-a-GCST90016914	MR Egger	14	-0.715042	2.10107	0.739497	-4.83314	3.40306	0.489172	0.00796146	30.0559
glioma	class Coriobacteriia|| id:ebi-a-GCST90016914	Weighted median	14	-0.791514	0.583021	0.174588	-1.93423	0.351207	0.453158	0.144535	1.42078
glioma	class Coriobacteriia|| id:ebi-a-GCST90016914	Weighted mode	14	-1.02325	0.859064	0.254901	-2.70701	0.660519	0.359426	0.0667358	1.9358
glioma	class Deltaproteobacteria|| id:ebi-a-GCST90016915	Inverse variance weighted	12	0.817732	0.485997	0.092455	-0.134822	1.77029	2.26536	0.873872	5.87253
glioma	class Deltaproteobacteria|| id:ebi-a-GCST90016915	MR Egger	12	-3.17613	1.96772	0.137578	-7.03286	0.680612	0.0417471	0.000882402	1.97509
glioma	class Deltaproteobacteria|| id:ebi-a-GCST90016915	Weighted median	12	0.405158	0.607259	0.50465	-0.78507	1.59539	1.49954	0.456088	4.93023
glioma	class Deltaproteobacteria|| id:ebi-a-GCST90016915	Weighted mode	12	0.219467	0.97555	0.826129	-1.69261	2.13154	1.24541	0.184039	8.42788
glioma	class Erysipelotrichia|| id:ebi-a-GCST90016916	Inverse variance weighted	13	-0.103418	0.51851	0.841909	-1.1197	0.912862	0.90175	0.326378	2.49144
glioma	class Erysipelotrichia|| id:ebi-a-GCST90016916	MR Egger	13	3.41437	2.07608	0.128294	-0.65475	7.48349	30.3978	0.519572	1778.44
glioma	class Erysipelotrichia|| id:ebi-a-GCST90016916	Weighted median	13	-0.333189	0.670625	0.619306	-1.64761	0.981236	0.716634	0.192509	2.66775
glioma	class Erysipelotrichia|| id:ebi-a-GCST90016916	Weighted mode	13	-0.948552	1.04011	0.379741	-2.98718	1.09007	0.387301	0.0504297	2.97449
glioma	class Gammaproteobacteria|| id:ebi-a-GCST90016917	Inverse variance weighted	6	1.55824	0.791781	0.0490657	0.00635017	3.11013	4.75045	1.00637	22.424
glioma	class Gammaproteobacteria|| id:ebi-a-GCST90016917	MR Egger	6	-1.44516	2.12168	0.533173	-5.60365	2.71333	0.235707	0.00368438	15.0794
glioma	class Gammaproteobacteria|| id:ebi-a-GCST90016917	Weighted median	6	0.763702	0.907248	0.399912	-1.0145	2.54191	2.14621	0.362582	12.7039
glioma	class Gammaproteobacteria|| id:ebi-a-GCST90016917	Weighted mode	6	0.135697	1.15088	0.910731	-2.12003	2.39142	1.14534	0.120029	10.929
glioma	class Lentisphaeria|| id:ebi-a-GCST90016918	Inverse variance weighted	8	-0.0492055	0.286576	0.863673	-0.610895	0.512484	0.951986	0.542865	1.66943
glioma	class Lentisphaeria|| id:ebi-a-GCST90016918	MR Egger	8	-0.00607416	1.02151	0.995448	-2.00824	1.99609	0.993944	0.134225	7.36023
glioma	class Lentisphaeria|| id:ebi-a-GCST90016918	Weighted median	8	-0.0452299	0.355099	0.898645	-0.741224	0.650764	0.955778	0.47653	1.917
glioma	class Lentisphaeria|| id:ebi-a-GCST90016918	Weighted mode	8	-0.100231	0.515488	0.851354	-1.11059	0.910126	0.904628	0.329365	2.48464
glioma	class Melainabacteria|| id:ebi-a-GCST90016919	Inverse variance weighted	10	-0.54964	0.320012	0.0858769	-1.17686	0.0775837	0.577157	0.308244	1.08067
glioma	class Melainabacteria|| id:ebi-a-GCST90016919	MR Egger	10	-1.02253	1.01034	0.341136	-3.0028	0.957741	0.359684	0.049648	2.6058
glioma	class Melainabacteria|| id:ebi-a-GCST90016919	Weighted median	10	-0.648638	0.39719	0.102455	-1.42713	0.129854	0.522757	0.239997	1.13866
glioma	class Melainabacteria|| id:ebi-a-GCST90016919	Weighted mode	10	0.425695	0.899061	0.647139	-1.33646	2.18785	1.53065	0.262773	8.91607
glioma	class Methanobacteria|| id:ebi-a-GCST90016920	Inverse variance weighted (multiplicative random effects)	9	0.560121	0.346546	0.10603	-0.119109	1.23935	1.75088	0.887711	3.45337
glioma	class Methanobacteria|| id:ebi-a-GCST90016920	MR Egger	9	1.31489	1.42032	0.385371	-1.46894	4.09872	3.72433	0.230169	60.2629
glioma	class Methanobacteria|| id:ebi-a-GCST90016920	Weighted median	9	0.393817	0.361513	0.275997	-0.314749	1.10238	1.48263	0.729972	3.01133
glioma	class Methanobacteria|| id:ebi-a-GCST90016920	Weighted mode	9	0.381007	0.435601	0.407245	-0.472771	1.23479	1.46376	0.623273	3.43764
glioma	class Mollicutes|| id:ebi-a-GCST90016921	Inverse variance weighted	12	-0.399109	0.450884	0.376065	-1.28284	0.484624	0.670918	0.277248	1.62356
glioma	class Mollicutes|| id:ebi-a-GCST90016921	MR Egger	12	0.680189	1.55585	0.671271	-2.36928	3.72966	1.97425	0.0935478	41.665
glioma	class Mollicutes|| id:ebi-a-GCST90016921	Weighted median	12	-0.495338	0.523981	0.344487	-1.52234	0.531664	0.609365	0.218201	1.70176
glioma	class Mollicutes|| id:ebi-a-GCST90016921	Weighted mode	12	-0.460392	0.839257	0.594259	-2.10534	1.18455	0.631036	0.121805	3.26922
glioma	class Negativicutes|| id:ebi-a-GCST90016922	Inverse variance weighted	12	-0.323902	0.449437	0.471103	-1.2048	0.556994	0.723321	0.299752	1.74542
glioma	class Negativicutes|| id:ebi-a-GCST90016922	MR Egger	12	0.511138	1.52948	0.745138	-2.48664	3.50892	1.66719	0.083189	33.412
glioma	class Negativicutes|| id:ebi-a-GCST90016922	Weighted median	12	-0.325833	0.575308	0.571147	-1.45344	0.801771	0.721925	0.233765	2.22949
glioma	class Negativicutes|| id:ebi-a-GCST90016922	Weighted mode	12	-0.395524	0.884937	0.663582	-2.13	1.33895	0.673327	0.118837	3.81504
glioma	class Verrucomicrobiae|| id:ebi-a-GCST90016923	Inverse variance weighted	11	0.596256	0.376863	0.113614	-0.142395	1.33491	1.81531	0.867278	3.79964
glioma	class Verrucomicrobiae|| id:ebi-a-GCST90016923	MR Egger	11	-1.39083	1.27073	0.302156	-3.88145	1.0998	0.248869	0.0206208	3.00356
glioma	class Verrucomicrobiae|| id:ebi-a-GCST90016923	Weighted median	11	0.550825	0.499403	0.270042	-0.428006	1.52966	1.73468	0.651808	4.61658
glioma	class Verrucomicrobiae|| id:ebi-a-GCST90016923	Weighted mode	11	0.0419168	0.762469	0.957241	-1.45252	1.53636	1.04281	0.233979	4.64762
glioma	order Actinomycetales|| id:ebi-a-GCST90017090	Inverse variance weighted	4	-0.123716	0.477158	0.795422	-1.05895	0.811514	0.883631	0.346821	2.25131
glioma	order Actinomycetales|| id:ebi-a-GCST90017090	MR Egger	4	-1.15956	1.04615	0.383128	-3.21002	0.890891	0.313623	0.0403558	2.4373
glioma	order Actinomycetales|| id:ebi-a-GCST90017090	Weighted median	4	-0.17483	0.585122	0.765099	-1.32167	0.972009	0.8396	0.26669	2.64325
glioma	order Actinomycetales|| id:ebi-a-GCST90017090	Weighted mode	4	-0.475512	0.610699	0.492967	-1.67248	0.721458	0.621567	0.18778	2.05743
glioma	order Bacillales|| id:ebi-a-GCST90017091	Inverse variance weighted	8	0.187862	0.235747	0.42552	-0.274201	0.649926	1.20667	0.760179	1.9154
glioma	order Bacillales|| id:ebi-a-GCST90017091	MR Egger	8	0.545024	0.95114	0.587446	-1.31921	2.40926	1.72465	0.267346	11.1257
glioma	order Bacillales|| id:ebi-a-GCST90017091	Weighted median	8	0.012801	0.302686	0.966267	-0.580463	0.606065	1.01288	0.559639	1.8332
glioma	order Bacillales|| id:ebi-a-GCST90017091	Weighted mode	8	-0.111862	0.494223	0.827406	-1.08054	0.856816	0.894168	0.339413	2.35565
glioma	order Bacteroidales|| id:ebi-a-GCST90017092	Inverse variance weighted	13	-0.739186	0.410626	0.0718376	-1.54401	0.0656403	0.477502	0.213523	1.06784
glioma	order Bacteroidales|| id:ebi-a-GCST90017092	MR Egger	13	-0.287165	0.828012	0.735275	-1.91007	1.33574	0.750388	0.14807	3.8028
glioma	order Bacteroidales|| id:ebi-a-GCST90017092	Weighted median	13	-1.01523	0.593278	0.0870409	-2.17805	0.147597	0.36232	0.113262	1.15905
glioma	order Bacteroidales|| id:ebi-a-GCST90017092	Weighted mode	13	-0.969179	0.848928	0.27587	-2.63308	0.69472	0.379394	0.0718569	2.00315
glioma	order Bifidobacteriales|| id:ebi-a-GCST90017093	Inverse variance weighted	11	-0.0404687	0.380845	0.915376	-0.786924	0.705987	0.960339	0.455243	2.02585
glioma	order Bifidobacteriales|| id:ebi-a-GCST90017093	MR Egger	11	0.00213672	1.24388	0.998667	-2.43586	2.44014	1.00214	0.0875221	11.4746
glioma	order Bifidobacteriales|| id:ebi-a-GCST90017093	Weighted median	11	-0.228857	0.519256	0.659401	-1.2466	0.788884	0.795442	0.287481	2.20094
glioma	order Bifidobacteriales|| id:ebi-a-GCST90017093	Weighted mode	11	-0.576469	0.655903	0.400085	-1.86204	0.709101	0.561879	0.155355	2.03216
glioma	order Burkholderiales|| id:ebi-a-GCST90017094	Inverse variance weighted	10	0.56863	0.471442	0.227759	-0.355396	1.49266	1.76585	0.700896	4.4489
glioma	order Burkholderiales|| id:ebi-a-GCST90017094	MR Egger	10	-0.189186	1.49214	0.902237	-3.11378	2.73541	0.827632	0.0444327	15.416
glioma	order Burkholderiales|| id:ebi-a-GCST90017094	Weighted median	10	0.552799	0.636026	0.384768	-0.693812	1.79941	1.73811	0.499668	6.04608
glioma	order Burkholderiales|| id:ebi-a-GCST90017094	Weighted mode	10	0.615411	0.791359	0.456722	-0.935652	2.16647	1.85042	0.39233	8.72745
glioma	order Clostridiales|| id:ebi-a-GCST90017095	Inverse variance weighted (multiplicative random effects)	12	0.752526	0.581004	0.195245	-0.386241	1.89129	2.12235	0.679607	6.62793
glioma	order Clostridiales|| id:ebi-a-GCST90017095	MR Egger	12	1.2673	1.58954	0.44381	-1.8482	4.38281	3.55126	0.15752	80.0627
glioma	order Clostridiales|| id:ebi-a-GCST90017095	Weighted median	12	0.737875	0.647363	0.254363	-0.530957	2.00671	2.09149	0.588042	7.43878
glioma	order Clostridiales|| id:ebi-a-GCST90017095	Weighted mode	12	0.929402	0.842939	0.293751	-0.722759	2.58156	2.53299	0.485411	13.2178
glioma	order Coriobacteriales|| id:ebi-a-GCST90017096	Inverse variance weighted	14	-0.51184	0.491965	0.298154	-1.47609	0.452411	0.599392	0.228529	1.5721
glioma	order Coriobacteriales|| id:ebi-a-GCST90017096	MR Egger	14	-0.715042	2.10107	0.739497	-4.83314	3.40306	0.489172	0.00796146	30.0559
glioma	order Coriobacteriales|| id:ebi-a-GCST90017096	Weighted median	14	-0.791514	0.600359	0.187369	-1.96822	0.38519	0.453158	0.139706	1.46989
glioma	order Coriobacteriales|| id:ebi-a-GCST90017096	Weighted mode	14	-1.02325	0.887201	0.269535	-2.76216	0.715666	0.359426	0.0631552	2.04555
glioma	order Desulfovibrionales|| id:ebi-a-GCST90017097	Inverse variance weighted	11	0.989009	0.470664	0.0356141	0.0665077	1.91151	2.68857	1.06877	6.7633
glioma	order Desulfovibrionales|| id:ebi-a-GCST90017097	MR Egger	11	-1.9172	1.92674	0.345712	-5.69361	1.85922	0.147018	0.0033674	6.41872
glioma	order Desulfovibrionales|| id:ebi-a-GCST90017097	Weighted median	11	0.520018	0.635777	0.4134	-0.726106	1.76614	1.68206	0.483789	5.84824
glioma	order Desulfovibrionales|| id:ebi-a-GCST90017097	Weighted mode	11	0.341692	1.04561	0.750566	-1.7077	2.39108	1.40733	0.181282	10.9253
glioma	order Enterobacteriales|| id:ebi-a-GCST90017098	Inverse variance weighted	7	-0.327798	0.66432	0.621706	-1.62986	0.974269	0.720509	0.195956	2.64923
glioma	order Enterobacteriales|| id:ebi-a-GCST90017098	MR Egger	7	1.70024	4.24958	0.705607	-6.62894	10.0294	5.47525	0.00132156	22684.1
glioma	order Enterobacteriales|| id:ebi-a-GCST90017098	Weighted median	7	0.372799	0.789392	0.636741	-1.17441	1.92001	1.45179	0.309001	6.82101
glioma	order Enterobacteriales|| id:ebi-a-GCST90017098	Weighted mode	7	0.642236	1.23732	0.622304	-1.7829	3.06738	1.90073	0.168149	21.4854
glioma	order Erysipelotrichales|| id:ebi-a-GCST90017099	Inverse variance weighted	13	-0.103418	0.51851	0.841909	-1.1197	0.912862	0.90175	0.326378	2.49144
glioma	order Erysipelotrichales|| id:ebi-a-GCST90017099	MR Egger	13	3.41437	2.07608	0.128294	-0.65475	7.48349	30.3978	0.519572	1778.44
glioma	order Erysipelotrichales|| id:ebi-a-GCST90017099	Weighted median	13	-0.333189	0.643552	0.604643	-1.59455	0.928172	0.716634	0.203	2.52988
glioma	order Erysipelotrichales|| id:ebi-a-GCST90017099	Weighted mode	13	-0.948552	1.12382	0.415154	-3.15123	1.25413	0.387301	0.0427994	3.50478
glioma	order Gastranaerophilales|| id:ebi-a-GCST90017100	Inverse variance weighted	9	-0.749882	0.299154	0.0121873	-1.33622	-0.16354	0.472423	0.262837	0.849132
glioma	order Gastranaerophilales|| id:ebi-a-GCST90017100	MR Egger	9	-0.604303	0.953227	0.54626	-2.47263	1.26402	0.546455	0.0843629	3.53963
glioma	order Gastranaerophilales|| id:ebi-a-GCST90017100	Weighted median	9	-1.05855	0.414518	0.0106589	-1.871	-0.246094	0.346959	0.153969	0.781849
glioma	order Gastranaerophilales|| id:ebi-a-GCST90017100	Weighted mode	9	-1.29307	0.838438	0.161587	-2.93641	0.350265	0.274426	0.0530559	1.41944
glioma	order Lactobacillales|| id:ebi-a-GCST90017101	Inverse variance weighted	15	-0.404225	0.431224	0.348558	-1.24943	0.440974	0.667494	0.286669	1.55422
glioma	order Lactobacillales|| id:ebi-a-GCST90017101	MR Egger	15	-0.477497	1.15894	0.687043	-2.74901	1.79402	0.620334	0.0639909	6.01359
glioma	order Lactobacillales|| id:ebi-a-GCST90017101	Weighted median	15	-0.690859	0.570374	0.225804	-1.80879	0.427074	0.501145	0.163852	1.53277
glioma	order Lactobacillales|| id:ebi-a-GCST90017101	Weighted mode	15	-0.785652	0.709666	0.286922	-2.1766	0.605293	0.455823	0.113427	1.83179
glioma	order Methanobacteriales|| id:ebi-a-GCST90017102	Inverse variance weighted (multiplicative random effects)	9	0.560121	0.346546	0.10603	-0.119109	1.23935	1.75088	0.887711	3.45337
glioma	order Methanobacteriales|| id:ebi-a-GCST90017102	MR Egger	9	1.31489	1.42032	0.385371	-1.46894	4.09872	3.72433	0.230169	60.2629
glioma	order Methanobacteriales|| id:ebi-a-GCST90017102	Weighted median	9	0.393817	0.347578	0.257201	-0.287436	1.07507	1.48263	0.750185	2.9302
glioma	order Methanobacteriales|| id:ebi-a-GCST90017102	Weighted mode	9	0.381007	0.473549	0.444314	-0.547149	1.30916	1.46376	0.578597	3.70307
glioma	order Mollicutes RF9|| id:ebi-a-GCST90017103	Inverse variance weighted	12	-0.364328	0.37126	0.326431	-1.092	0.363341	0.694663	0.335546	1.43813
glioma	order Mollicutes RF9|| id:ebi-a-GCST90017103	MR Egger	12	0.426112	1.15236	0.719262	-1.83251	2.68474	1.53129	0.160011	14.6543
glioma	order Mollicutes RF9|| id:ebi-a-GCST90017103	Weighted median	12	-0.0726036	0.493989	0.883152	-1.04082	0.895614	0.929969	0.353165	2.44884
glioma	order Mollicutes RF9|| id:ebi-a-GCST90017103	Weighted mode	12	0.185044	0.653945	0.782457	-1.09669	1.46678	1.20327	0.333975	4.33523
glioma	order NB1n|| id:ebi-a-GCST90017104	Inverse variance weighted	12	0.150986	0.265292	0.569267	-0.368986	0.670958	1.16298	0.691435	1.95611
glioma	order NB1n|| id:ebi-a-GCST90017104	MR Egger	12	1.29536	1.06723	0.252725	-0.796403	3.38713	3.65233	0.450948	29.581
glioma	order NB1n|| id:ebi-a-GCST90017104	Weighted median	12	0.32309	0.349596	0.355392	-0.362118	1.0083	1.38139	0.6962	2.74093
glioma	order NB1n|| id:ebi-a-GCST90017104	Weighted mode	12	0.366556	0.61667	0.564263	-0.842118	1.57523	1.44276	0.430797	4.83185
glioma	order Pasteurellales|| id:ebi-a-GCST90017105	Inverse variance weighted	13	-0.336048	0.346633	0.332314	-1.01545	0.343352	0.714589	0.36224	1.40966
glioma	order Pasteurellales|| id:ebi-a-GCST90017105	MR Egger	13	0.0349115	0.765307	0.964433	-1.46509	1.53491	1.03553	0.231057	4.64092
glioma	order Pasteurellales|| id:ebi-a-GCST90017105	Weighted median	13	-0.852649	0.424952	0.0448074	-1.68555	-0.0197425	0.426284	0.185342	0.980451
glioma	order Pasteurellales|| id:ebi-a-GCST90017105	Weighted mode	13	-1.33287	0.985355	0.201098	-3.26416	0.598429	0.26372	0.038229	1.81926
glioma	order Rhodospirillales|| id:ebi-a-GCST90017106	Inverse variance weighted	13	-0.0244356	0.290381	0.932937	-0.593581	0.54471	0.975861	0.552346	1.72411
glioma	order Rhodospirillales|| id:ebi-a-GCST90017106	MR Egger	13	-2.56348	1.14198	0.0463122	-4.80175	-0.325205	0.0770364	0.00821536	0.722379
glioma	order Rhodospirillales|| id:ebi-a-GCST90017106	Weighted median	13	0.0617673	0.398891	0.876942	-0.72006	0.843594	1.06371	0.486723	2.32471
glioma	order Rhodospirillales|| id:ebi-a-GCST90017106	Weighted mode	13	-0.825858	0.783765	0.312772	-2.36204	0.710321	0.437859	0.0942281	2.03464
glioma	order Selenomonadales|| id:ebi-a-GCST90017107	Inverse variance weighted	12	-0.323902	0.449437	0.471103	-1.2048	0.556994	0.723321	0.299752	1.74542
glioma	order Selenomonadales|| id:ebi-a-GCST90017107	MR Egger	12	0.511138	1.52948	0.745138	-2.48664	3.50892	1.66719	0.083189	33.412
glioma	order Selenomonadales|| id:ebi-a-GCST90017107	Weighted median	12	-0.325833	0.600442	0.587367	-1.5027	0.851032	0.721925	0.222529	2.34206
glioma	order Selenomonadales|| id:ebi-a-GCST90017107	Weighted mode	12	-0.395524	0.865128	0.656434	-2.09117	1.30013	0.673327	0.123542	3.66976
glioma	order Verrucomicrobiales|| id:ebi-a-GCST90017108	Inverse variance weighted	11	0.596256	0.376863	0.113614	-0.142395	1.33491	1.81531	0.867278	3.79964
glioma	order Verrucomicrobiales|| id:ebi-a-GCST90017108	MR Egger	11	-1.39083	1.27073	0.302156	-3.88145	1.0998	0.248869	0.0206208	3.00356
glioma	order Verrucomicrobiales|| id:ebi-a-GCST90017108	Weighted median	11	0.550825	0.497828	0.268529	-0.424917	1.52657	1.73468	0.653824	4.60235
glioma	order Verrucomicrobiales|| id:ebi-a-GCST90017108	Weighted mode	11	0.0419168	0.775595	0.957964	-1.47825	1.56208	1.04281	0.228037	4.76874
glioma	order Victivallales|| id:ebi-a-GCST90017109	Inverse variance weighted	8	-0.0492055	0.286576	0.863673	-0.610895	0.512484	0.951986	0.542865	1.66943
glioma	order Victivallales|| id:ebi-a-GCST90017109	MR Egger	8	-0.00607416	1.02151	0.995448	-2.00824	1.99609	0.993944	0.134225	7.36023
glioma	order Victivallales|| id:ebi-a-GCST90017109	Weighted median	8	-0.0452299	0.364919	0.901359	-0.760472	0.670012	0.955778	0.467446	1.95426
glioma	order Victivallales|| id:ebi-a-GCST90017109	Weighted mode	8	-0.100231	0.53132	0.855723	-1.14162	0.941156	0.904628	0.319302	2.56294
glioma	family Acidaminococcaceae|| id:ebi-a-GCST90016924	Inverse variance weighted	7	-0.174296	0.588959	0.767277	-1.32866	0.980064	0.840048	0.264833	2.66463
glioma	family Acidaminococcaceae|| id:ebi-a-GCST90016924	MR Egger	7	-1.02015	1.90932	0.616028	-4.76242	2.72212	0.360541	0.00854493	15.2125
glioma	family Acidaminococcaceae|| id:ebi-a-GCST90016924	Weighted median	7	-0.0843225	0.622506	0.892251	-1.30443	1.13579	0.919135	0.271326	3.11363
glioma	family Acidaminococcaceae|| id:ebi-a-GCST90016924	Weighted mode	7	0.0578521	0.812484	0.945549	-1.53462	1.65032	1.05956	0.215538	5.20865
glioma	family Actinomycetaceae|| id:ebi-a-GCST90016925	Inverse variance weighted	4	-0.124379	0.476827	0.79421	-1.05896	0.810201	0.883045	0.346816	2.24836
glioma	family Actinomycetaceae|| id:ebi-a-GCST90016925	MR Egger	4	-1.15843	1.04376	0.382628	-3.2042	0.887342	0.313979	0.0405915	2.42867
glioma	family Actinomycetaceae|| id:ebi-a-GCST90016925	Weighted median	4	-0.175999	0.56007	0.753336	-1.27374	0.921739	0.838619	0.279784	2.51366
glioma	family Actinomycetaceae|| id:ebi-a-GCST90016925	Weighted mode	4	-0.473826	0.651485	0.519661	-1.75074	0.803085	0.622616	0.173646	2.23242
glioma	family Alcaligenaceae|| id:ebi-a-GCST90016926	Inverse variance weighted	11	0.683668	0.47044	0.146153	-0.238394	1.60573	1.98113	0.787892	4.9815
glioma	family Alcaligenaceae|| id:ebi-a-GCST90016926	MR Egger	11	0.321457	2.15749	0.884842	-3.90722	4.55013	1.37914	0.0200963	94.6451
glioma	family Alcaligenaceae|| id:ebi-a-GCST90016926	Weighted median	11	0.468765	0.576876	0.416453	-0.661913	1.59944	1.59802	0.515863	4.95027
glioma	family Alcaligenaceae|| id:ebi-a-GCST90016926	Weighted mode	11	0.34747	0.968645	0.727264	-1.55107	2.24601	1.41548	0.21202	9.44999
glioma	family Bacteroidaceae|| id:ebi-a-GCST90016927	Inverse variance weighted	8	1.10852	0.528605	0.0359873	0.0724561	2.14459	3.02987	1.07515	8.53851
glioma	family Bacteroidaceae|| id:ebi-a-GCST90016927	MR Egger	8	-2.73274	2.79134	0.365385	-8.20378	2.73829	0.0650406	0.000273618	15.4605
glioma	family Bacteroidaceae|| id:ebi-a-GCST90016927	Weighted median	8	0.939627	0.710821	0.186205	-0.453583	2.33284	2.55903	0.635348	10.3071
glioma	family Bacteroidaceae|| id:ebi-a-GCST90016927	Weighted mode	8	0.381073	1.03783	0.724333	-1.65308	2.41522	1.46385	0.19146	11.1923
glioma	family Bacteroidales S24 7group|| id:ebi-a-GCST90016928	Inverse variance weighted	8	-0.339753	0.408771	0.405885	-1.14094	0.461438	0.711946	0.319517	1.58635
glioma	family Bacteroidales S24 7group|| id:ebi-a-GCST90016928	MR Egger	8	-0.553873	1.76211	0.763917	-4.0076	2.89986	0.57472	0.0181769	18.1715
glioma	family Bacteroidales S24 7group|| id:ebi-a-GCST90016928	Weighted median	8	-0.553101	0.484647	0.253768	-1.50301	0.396807	0.575163	0.222459	1.48707
glioma	family Bacteroidales S24 7group|| id:ebi-a-GCST90016928	Weighted mode	8	-0.870801	0.755833	0.287101	-2.35223	0.610632	0.418616	0.0951564	1.8416
glioma	family Bifidobacteriaceae|| id:ebi-a-GCST90016929	Inverse variance weighted	11	-0.0404687	0.380845	0.915376	-0.786924	0.705987	0.960339	0.455243	2.02585
glioma	family Bifidobacteriaceae|| id:ebi-a-GCST90016929	MR Egger	11	0.00213672	1.24388	0.998667	-2.43586	2.44014	1.00214	0.0875221	11.4746
glioma	family Bifidobacteriaceae|| id:ebi-a-GCST90016929	Weighted median	11	-0.228857	0.514388	0.656384	-1.23706	0.779344	0.795442	0.290237	2.18004
glioma	family Bifidobacteriaceae|| id:ebi-a-GCST90016929	Weighted mode	11	-0.576469	0.635803	0.385903	-1.82264	0.669706	0.561879	0.161598	1.95366
glioma	family Clostridiaceae1|| id:ebi-a-GCST90016931	Inverse variance weighted	10	-0.431208	0.432088	0.318296	-1.2781	0.415684	0.649724	0.278566	1.51541
glioma	family Clostridiaceae1|| id:ebi-a-GCST90016931	MR Egger	10	-1.44879	1.26104	0.28379	-3.92043	1.02284	0.234853	0.0198326	2.78109
glioma	family Clostridiaceae1|| id:ebi-a-GCST90016931	Weighted median	10	-0.308023	0.558673	0.581395	-1.40302	0.786976	0.734898	0.245853	2.19674
glioma	family Clostridiaceae1|| id:ebi-a-GCST90016931	Weighted mode	10	-0.433328	0.809229	0.605294	-2.01942	1.15276	0.648348	0.132733	3.16693
glioma	family Clostridiales vadin BB60 group|| id:ebi-a-GCST90016932	Inverse variance weighted	15	-0.240314	0.301447	0.425334	-0.831149	0.350521	0.786381	0.435549	1.41981
glioma	family Clostridiales vadin BB60 group|| id:ebi-a-GCST90016932	MR Egger	15	-0.555986	0.826926	0.513132	-2.17676	1.06479	0.573506	0.113408	2.90022
glioma	family Clostridiales vadin BB60 group|| id:ebi-a-GCST90016932	Weighted median	15	-0.404884	0.405181	0.317665	-1.19904	0.38927	0.667054	0.301484	1.4759
glioma	family Clostridiales vadin BB60 group|| id:ebi-a-GCST90016932	Weighted mode	15	-0.347129	0.585009	0.562396	-1.49375	0.79949	0.706714	0.22453	2.22441
glioma	family Coriobacteriaceae|| id:ebi-a-GCST90016933	Inverse variance weighted	14	-0.51184	0.491965	0.298154	-1.47609	0.452411	0.599392	0.228529	1.5721
glioma	family Coriobacteriaceae|| id:ebi-a-GCST90016933	MR Egger	14	-0.715042	2.10107	0.739497	-4.83314	3.40306	0.489172	0.00796146	30.0559
glioma	family Coriobacteriaceae|| id:ebi-a-GCST90016933	Weighted median	14	-0.791514	0.579494	0.17198	-1.92732	0.344296	0.453158	0.145537	1.411
glioma	family Coriobacteriaceae|| id:ebi-a-GCST90016933	Weighted mode	14	-1.02325	0.891011	0.271492	-2.76963	0.723135	0.359426	0.0626852	2.06088
glioma	family Defluviitaleaceae|| id:ebi-a-GCST90016934	Inverse variance weighted	11	-0.691182	0.446229	0.121397	-1.56579	0.183428	0.500984	0.208923	1.20133
glioma	family Defluviitaleaceae|| id:ebi-a-GCST90016934	MR Egger	11	3.17844	1.12831	0.0201455	0.966957	5.38992	24.0092	2.62993	219.185
glioma	family Defluviitaleaceae|| id:ebi-a-GCST90016934	Weighted median	11	-0.318397	0.525346	0.544467	-1.34808	0.711281	0.727314	0.25974	2.0366
glioma	family Defluviitaleaceae|| id:ebi-a-GCST90016934	Weighted mode	11	0.0760991	0.798742	0.92598	-1.48943	1.64163	1.07907	0.2255	5.16359
glioma	family Desulfovibrionaceae|| id:ebi-a-GCST90016935	Inverse variance weighted	9	1.04751	0.48749	0.0316509	0.0920339	2.00299	2.85056	1.0964	7.41121
glioma	family Desulfovibrionaceae|| id:ebi-a-GCST90016935	MR Egger	9	-2.89449	2.01141	0.193313	-6.83685	1.04786	0.0553272	0.00107348	2.85155
glioma	family Desulfovibrionaceae|| id:ebi-a-GCST90016935	Weighted median	9	0.565108	0.668362	0.397825	-0.74488	1.8751	1.75964	0.474791	6.52145
glioma	family Desulfovibrionaceae|| id:ebi-a-GCST90016935	Weighted mode	9	0.181019	1.00224	0.861162	-1.78337	2.14541	1.19844	0.168071	8.54553
glioma	family Enterobacteriaceae|| id:ebi-a-GCST90016936	Inverse variance weighted	7	-0.327798	0.66432	0.621706	-1.62986	0.974269	0.720509	0.195956	2.64923
glioma	family Enterobacteriaceae|| id:ebi-a-GCST90016936	MR Egger	7	1.70024	4.24958	0.705607	-6.62894	10.0294	5.47525	0.00132156	22684.1
glioma	family Enterobacteriaceae|| id:ebi-a-GCST90016936	Weighted median	7	0.372799	0.809861	0.645283	-1.21453	1.96013	1.45179	0.29685	7.10022
glioma	family Enterobacteriaceae|| id:ebi-a-GCST90016936	Weighted mode	7	0.642236	1.23637	0.622043	-1.78105	3.06552	1.90073	0.168462	21.4456
glioma	family Erysipelotrichaceae|| id:ebi-a-GCST90016937	Inverse variance weighted	13	-0.103418	0.51851	0.841909	-1.1197	0.912862	0.90175	0.326378	2.49144
glioma	family Erysipelotrichaceae|| id:ebi-a-GCST90016937	MR Egger	13	3.41437	2.07608	0.128294	-0.65475	7.48349	30.3978	0.519572	1778.44
glioma	family Erysipelotrichaceae|| id:ebi-a-GCST90016937	Weighted median	13	-0.333189	0.65466	0.610787	-1.61632	0.949945	0.716634	0.198628	2.58557
glioma	family Erysipelotrichaceae|| id:ebi-a-GCST90016937	Weighted mode	13	-0.948552	1.01091	0.366583	-2.92993	1.03282	0.387301	0.0534009	2.80899
glioma	family Family XI|| id:ebi-a-GCST90016938	Inverse variance weighted	8	-0.0875402	0.231391	0.705192	-0.541067	0.365986	0.916182	0.582127	1.44194
glioma	family Family XI|| id:ebi-a-GCST90016938	MR Egger	8	-0.879704	1.47425	0.572509	-3.76922	2.00982	0.414906	0.0230699	7.46195
glioma	family Family XI|| id:ebi-a-GCST90016938	Weighted median	8	-0.133106	0.284079	0.639388	-0.689901	0.423688	0.875372	0.501626	1.52758
glioma	family Family XI|| id:ebi-a-GCST90016938	Weighted mode	8	-0.144707	0.417018	0.738786	-0.962062	0.672647	0.865275	0.382104	1.95942
glioma	family Family XIII|| id:ebi-a-GCST90016939	Inverse variance weighted	7	0.420071	0.5904	0.476773	-0.737114	1.57726	1.52207	0.478493	4.84165
glioma	family Family XIII|| id:ebi-a-GCST90016939	MR Egger	7	-1.44325	2.23404	0.546739	-5.82197	2.93548	0.236159	0.00296175	18.8305
glioma	family Family XIII|| id:ebi-a-GCST90016939	Weighted median	7	0.653652	0.795757	0.411407	-0.906032	2.21334	1.92255	0.404125	9.14617
glioma	family Family XIII|| id:ebi-a-GCST90016939	Weighted mode	7	0.745761	1.29964	0.586937	-1.80152	3.29305	2.10805	0.165047	26.9248
glioma	family Lachnospiraceae|| id:ebi-a-GCST90016940	Inverse variance weighted	16	0.164373	0.411328	0.689441	-0.641831	0.970576	1.17865	0.526328	2.63946
glioma	family Lachnospiraceae|| id:ebi-a-GCST90016940	MR Egger	16	0.362178	1.47858	0.81005	-2.53584	3.2602	1.43645	0.0791948	26.0548
glioma	family Lachnospiraceae|| id:ebi-a-GCST90016940	Weighted median	16	-0.181007	0.591481	0.759587	-1.34031	0.978295	0.83443	0.261765	2.65992
glioma	family Lachnospiraceae|| id:ebi-a-GCST90016940	Weighted mode	16	-0.597003	1.11962	0.601692	-2.79145	1.59744	0.550459	0.0613322	4.94039
glioma	family Lactobacillaceae|| id:ebi-a-GCST90016941	Inverse variance weighted	8	0.276924	0.331608	0.403664	-0.373027	0.926876	1.31907	0.688646	2.5266
glioma	family Lactobacillaceae|| id:ebi-a-GCST90016941	MR Egger	8	0.276639	0.897292	0.768274	-1.48205	2.03533	1.31869	0.227171	7.65479
glioma	family Lactobacillaceae|| id:ebi-a-GCST90016941	Weighted median	8	0.164454	0.410727	0.688863	-0.640571	0.969479	1.17875	0.526992	2.63657
glioma	family Lactobacillaceae|| id:ebi-a-GCST90016941	Weighted mode	8	-0.00439212	0.523832	0.993544	-1.0311	1.02232	0.995618	0.356614	2.77963
glioma	family Methanobacteriaceae|| id:ebi-a-GCST90016942	Inverse variance weighted (multiplicative random effects)	9	0.560121	0.346546	0.10603	-0.119109	1.23935	1.75088	0.887711	3.45337
glioma	family Methanobacteriaceae|| id:ebi-a-GCST90016942	MR Egger	9	1.31489	1.42032	0.385371	-1.46894	4.09872	3.72433	0.230169	60.2629
glioma	family Methanobacteriaceae|| id:ebi-a-GCST90016942	Weighted median	9	0.393817	0.362655	0.277512	-0.316987	1.10462	1.48263	0.72834	3.01808
glioma	family Methanobacteriaceae|| id:ebi-a-GCST90016942	Weighted mode	9	0.381007	0.437625	0.409322	-0.476737	1.23875	1.46376	0.620806	3.4513
glioma	family Oxalobacteraceae|| id:ebi-a-GCST90016943	Inverse variance weighted	14	-0.0967986	0.245545	0.693419	-0.578066	0.384469	0.907739	0.560982	1.46883
glioma	family Oxalobacteraceae|| id:ebi-a-GCST90016943	MR Egger	14	1.97418	0.845819	0.0377917	0.316378	3.63199	7.20074	1.37215	37.7879
glioma	family Oxalobacteraceae|| id:ebi-a-GCST90016943	Weighted median	14	-0.233852	0.291125	0.42182	-0.804457	0.336754	0.791479	0.447331	1.40039
glioma	family Oxalobacteraceae|| id:ebi-a-GCST90016943	Weighted mode	14	-0.413404	0.57112	0.481983	-1.5328	0.705992	0.661395	0.21593	2.02585
glioma	family Pasteurellaceae|| id:ebi-a-GCST90016944	Inverse variance weighted	13	-0.336048	0.346633	0.332314	-1.01545	0.343352	0.714589	0.36224	1.40966
glioma	family Pasteurellaceae|| id:ebi-a-GCST90016944	MR Egger	13	0.0349115	0.765307	0.964433	-1.46509	1.53491	1.03553	0.231057	4.64092
glioma	family Pasteurellaceae|| id:ebi-a-GCST90016944	Weighted median	13	-0.852649	0.428836	0.04678	-1.69317	-0.0121305	0.426284	0.183936	0.987943
glioma	family Pasteurellaceae|| id:ebi-a-GCST90016944	Weighted mode	13	-1.33287	0.983619	0.200357	-3.26076	0.595027	0.26372	0.0383593	1.81308
glioma	family Peptococcaceae|| id:ebi-a-GCST90016945	Inverse variance weighted	9	0.626504	0.373088	0.093106	-0.10475	1.35776	1.87106	0.90055	3.88746
glioma	family Peptococcaceae|| id:ebi-a-GCST90016945	MR Egger	9	1.32188	1.02095	0.236474	-0.679185	3.32295	3.75047	0.50703	27.742
glioma	family Peptococcaceae|| id:ebi-a-GCST90016945	Weighted median	9	0.504772	0.4815	0.294486	-0.438969	1.44851	1.65661	0.644701	4.25678
glioma	family Peptococcaceae|| id:ebi-a-GCST90016945	Weighted mode	9	0.381586	0.671163	0.585267	-0.933894	1.69707	1.46461	0.39302	5.45791
glioma	family Peptostreptococcaceae|| id:ebi-a-GCST90016946	Inverse variance weighted	13	0.173414	0.353378	0.623616	-0.519208	0.866036	1.18936	0.594992	2.37747
glioma	family Peptostreptococcaceae|| id:ebi-a-GCST90016946	MR Egger	13	-0.414346	0.803594	0.616327	-1.98939	1.1607	0.660772	0.136779	3.19216
glioma	family Peptostreptococcaceae|| id:ebi-a-GCST90016946	Weighted median	13	0.197327	0.503935	0.695374	-0.790385	1.18504	1.21814	0.45367	3.27081
glioma	family Peptostreptococcaceae|| id:ebi-a-GCST90016946	Weighted mode	13	-0.696187	0.748925	0.37091	-2.16408	0.771706	0.498482	0.114856	2.16345
glioma	family Porphyromonadaceae|| id:ebi-a-GCST90016947	Inverse variance weighted	9	-0.45428	0.598941	0.448168	-1.6282	0.719644	0.634905	0.196282	2.0537
glioma	family Porphyromonadaceae|| id:ebi-a-GCST90016947	MR Egger	9	0.646328	2.81153	0.824754	-4.86427	6.15693	1.90852	0.00771742	471.977
glioma	family Porphyromonadaceae|| id:ebi-a-GCST90016947	Weighted median	9	-1.10844	0.76644	0.148114	-2.61067	0.393778	0.330072	0.0734855	1.48257
glioma	family Porphyromonadaceae|| id:ebi-a-GCST90016947	Weighted mode	9	-1.42083	1.16215	0.256278	-3.69865	0.856982	0.241513	0.024757	2.35604
glioma	family Prevotellaceae|| id:ebi-a-GCST90016948	Inverse variance weighted	16	-0.376242	0.351123	0.283927	-1.06444	0.311959	0.686436	0.34492	1.3661
glioma	family Prevotellaceae|| id:ebi-a-GCST90016948	MR Egger	16	-0.137178	1.26575	0.915234	-2.61804	2.34368	0.871815	0.0729457	10.4196
glioma	family Prevotellaceae|| id:ebi-a-GCST90016948	Weighted median	16	-0.436355	0.456102	0.338716	-1.33032	0.457605	0.646388	0.264394	1.58028
glioma	family Prevotellaceae|| id:ebi-a-GCST90016948	Weighted mode	16	-0.663734	0.792336	0.415352	-2.21671	0.889245	0.514925	0.108967	2.43329
glioma	family Rhodospirillaceae|| id:ebi-a-GCST90016949	Inverse variance weighted	14	-0.000650759	0.283701	0.99817	-0.556706	0.555404	0.999349	0.573094	1.74264
glioma	family Rhodospirillaceae|| id:ebi-a-GCST90016949	MR Egger	14	-2.64991	1.16469	0.0420417	-4.93271	-0.367105	0.0706579	0.00720698	0.692737
glioma	family Rhodospirillaceae|| id:ebi-a-GCST90016949	Weighted median	14	-0.195682	0.427585	0.647208	-1.03375	0.642385	0.822274	0.355671	1.90101
glioma	family Rhodospirillaceae|| id:ebi-a-GCST90016949	Weighted mode	14	-0.735697	0.768154	0.355664	-2.24128	0.769884	0.479171	0.106323	2.15952
glioma	family Rikenellaceae|| id:ebi-a-GCST90016950	Inverse variance weighted	16	-0.717793	0.437781	0.101085	-1.57584	0.140258	0.487828	0.206833	1.15057
glioma	family Rikenellaceae|| id:ebi-a-GCST90016950	MR Egger	16	0.273055	1.36347	0.844153	-2.39934	2.94545	1.31397	0.0907778	19.0192
glioma	family Rikenellaceae|| id:ebi-a-GCST90016950	Weighted median	16	-0.740336	0.526229	0.159466	-1.77175	0.291074	0.476954	0.170036	1.33786
glioma	family Rikenellaceae|| id:ebi-a-GCST90016950	Weighted mode	16	-1.50929	1.1317	0.202216	-3.72742	0.708834	0.221066	0.0240548	2.03162
glioma	family Ruminococcaceae|| id:ebi-a-GCST90016951	Inverse variance weighted	10	-0.699168	0.446531	0.117401	-1.57437	0.176033	0.496999	0.207138	1.19248
glioma	family Ruminococcaceae|| id:ebi-a-GCST90016951	MR Egger	10	-0.994662	1.01516	0.35588	-2.98439	0.995061	0.369848	0.0505706	2.70489
glioma	family Ruminococcaceae|| id:ebi-a-GCST90016951	Weighted median	10	-0.811298	0.576652	0.159454	-1.94153	0.31894	0.444281	0.143484	1.37567
glioma	family Ruminococcaceae|| id:ebi-a-GCST90016951	Weighted mode	10	-0.930197	0.687686	0.20917	-2.27806	0.417668	0.394476	0.102483	1.51842
glioma	family Streptococcaceae|| id:ebi-a-GCST90016952	Inverse variance weighted	11	-1.21878	0.459693	0.00801829	-2.11978	-0.317785	0.295589	0.120058	0.727759
glioma	family Streptococcaceae|| id:ebi-a-GCST90016952	MR Egger	11	-2.28075	1.96016	0.274523	-6.12266	1.56115	0.102207	0.00219261	4.76431
glioma	family Streptococcaceae|| id:ebi-a-GCST90016952	Weighted median	11	-1.75399	0.676115	0.00948063	-3.07917	-0.428804	0.173082	0.0459973	0.651288
glioma	family Streptococcaceae|| id:ebi-a-GCST90016952	Weighted mode	11	-2.10075	1.16139	0.100597	-4.37708	0.175587	0.122365	0.012562	1.19195
glioma	family Veillonellaceae|| id:ebi-a-GCST90016956	Inverse variance weighted	18	-0.0884162	0.313922	0.778212	-0.703703	0.526871	0.91538	0.49475	1.69362
glioma	family Veillonellaceae|| id:ebi-a-GCST90016956	MR Egger	18	-1.06664	0.613051	0.101074	-2.26822	0.134936	0.344162	0.103496	1.14446
glioma	family Veillonellaceae|| id:ebi-a-GCST90016956	Weighted median	18	-0.29116	0.44382	0.511804	-1.16105	0.578728	0.747396	0.313158	1.78377
glioma	family Veillonellaceae|| id:ebi-a-GCST90016956	Weighted mode	18	-0.635254	0.509909	0.229728	-1.63468	0.364167	0.529801	0.195016	1.43931
glioma	family Verrucomicrobiaceae|| id:ebi-a-GCST90016957	Inverse variance weighted	11	0.596594	0.376955	0.113498	-0.142238	1.33543	1.81592	0.867415	3.80161
glioma	family Verrucomicrobiaceae|| id:ebi-a-GCST90016957	MR Egger	11	-1.3879	1.27065	0.303088	-3.87837	1.10258	0.249599	0.0206844	3.01192
glioma	family Verrucomicrobiaceae|| id:ebi-a-GCST90016957	Weighted median	11	0.551956	0.495012	0.264835	-0.418267	1.52218	1.73665	0.658186	4.5822
glioma	family Verrucomicrobiaceae|| id:ebi-a-GCST90016957	Weighted mode	11	0.0415238	0.768607	0.957979	-1.46495	1.54799	1.0424	0.23109	4.70203
glioma	family Victivallaceae|| id:ebi-a-GCST90016958	Inverse variance weighted	11	0.560055	0.245044	0.0222815	0.0797701	1.04034	1.75077	1.08304	2.83018
glioma	family Victivallaceae|| id:ebi-a-GCST90016958	MR Egger	11	-1.47281	0.988525	0.170436	-3.41032	0.464704	0.229281	0.0330308	1.59154
glioma	family Victivallaceae|| id:ebi-a-GCST90016958	Weighted median	11	0.497663	0.306975	0.104978	-0.104007	1.09933	1.64487	0.901219	3.00216
glioma	family Victivallaceae|| id:ebi-a-GCST90016958	Weighted mode	11	0.246163	0.556284	0.667536	-0.844154	1.33648	1.27911	0.429921	3.80562
glioma	genus Actinomycesgenus Actinomyces|| id:ebi-a-GCST90016959	Inverse variance weighted	7	0.0380851	0.488619	0.937872	-0.919607	0.995777	1.03882	0.398676	2.70683
glioma	genus Actinomycesgenus Actinomyces|| id:ebi-a-GCST90016959	MR Egger	7	-0.467056	1.30403	0.734846	-3.02296	2.08884	0.626845	0.0486571	8.07558
glioma	genus Actinomycesgenus Actinomyces|| id:ebi-a-GCST90016959	Weighted median	7	-0.171705	0.487561	0.724711	-1.12732	0.783916	0.842228	0.323899	2.19003
glioma	genus Actinomycesgenus Actinomyces|| id:ebi-a-GCST90016959	Weighted mode	7	-0.281085	0.59288	0.652188	-1.44313	0.880959	0.754964	0.236188	2.41321
glioma	genus Adlercreutziagenus Adlercreutzia|| id:ebi-a-GCST90016960	Inverse variance weighted	8	0.0952958	0.395475	0.809582	-0.679836	0.870427	1.09998	0.5067	2.38793
glioma	genus Adlercreutziagenus Adlercreutzia|| id:ebi-a-GCST90016960	MR Egger	8	-2.03065	1.74848	0.289597	-5.45766	1.39637	0.13125	0.0042635	4.0405
glioma	genus Adlercreutziagenus Adlercreutzia|| id:ebi-a-GCST90016960	Weighted median	8	-0.0688128	0.523739	0.895469	-1.09534	0.957716	0.933501	0.334425	2.60574
glioma	genus Adlercreutziagenus Adlercreutzia|| id:ebi-a-GCST90016960	Weighted mode	8	-0.563146	0.772791	0.489831	-2.07782	0.951525	0.569415	0.125203	2.58966
glioma	genus Akkermansiagenus Akkermansia|| id:ebi-a-GCST90016961	Inverse variance weighted	11	0.59646	0.376814	0.113443	-0.142095	1.33501	1.81568	0.867539	3.80005
glioma	genus Akkermansiagenus Akkermansia|| id:ebi-a-GCST90016961	MR Egger	11	-1.38545	1.26985	0.303605	-3.87436	1.10346	0.250212	0.0207677	3.01458
glioma	genus Akkermansiagenus Akkermansia|| id:ebi-a-GCST90016961	Weighted median	11	0.555147	0.497202	0.26419	-0.419369	1.52966	1.7422	0.657462	4.61662
glioma	genus Akkermansiagenus Akkermansia|| id:ebi-a-GCST90016961	Weighted mode	11	0.0282324	0.760922	0.971133	-1.46317	1.51964	1.02863	0.2315	4.57057
glioma	genus Alistipesgenus Alistipes|| id:ebi-a-GCST90016962	Inverse variance weighted	12	-0.061399	0.489509	0.900183	-1.02084	0.898039	0.940448	0.360293	2.45478
glioma	genus Alistipesgenus Alistipes|| id:ebi-a-GCST90016962	MR Egger	12	-3.20888	2.32882	0.198285	-7.77337	1.35562	0.0404019	0.000420792	3.87915
glioma	genus Alistipesgenus Alistipes|| id:ebi-a-GCST90016962	Weighted median	12	-0.00557067	0.647451	0.993135	-1.27457	1.26343	0.994445	0.27955	3.53754
glioma	genus Alistipesgenus Alistipes|| id:ebi-a-GCST90016962	Weighted mode	12	0.734542	1.18583	0.548247	-1.58969	3.05877	2.08453	0.20399	21.3013
glioma	genus Allisonellagenus Allisonella|| id:ebi-a-GCST90016963	Inverse variance weighted	8	-0.117361	0.230541	0.610704	-0.56922	0.334498	0.889264	0.565967	1.39724
glioma	genus Allisonellagenus Allisonella|| id:ebi-a-GCST90016963	MR Egger	8	-1.73806	1.56202	0.308422	-4.79962	1.32351	0.175862	0.00823287	3.75659
glioma	genus Allisonellagenus Allisonella|| id:ebi-a-GCST90016963	Weighted median	8	-0.000632207	0.306925	0.998357	-0.602206	0.600942	0.999368	0.547602	1.82384
glioma	genus Allisonellagenus Allisonella|| id:ebi-a-GCST90016963	Weighted mode	8	0.174252	0.472935	0.723429	-0.7527	1.1012	1.19036	0.471093	3.00779
glioma	genus Alloprevotellagenus Alloprevotella|| id:ebi-a-GCST90016964	Inverse variance weighted	5	-0.100217	0.387064	0.7957	-0.858864	0.658429	0.904641	0.423643	1.93175
glioma	genus Alloprevotellagenus Alloprevotella|| id:ebi-a-GCST90016964	MR Egger	5	-2.19951	3.68348	0.592485	-9.41913	5.0201	0.110857	8.11568e-05	151.427
glioma	genus Alloprevotellagenus Alloprevotella|| id:ebi-a-GCST90016964	Weighted median	5	-0.0484907	0.435673	0.911378	-0.902411	0.805429	0.952666	0.405591	2.23766
glioma	genus Alloprevotellagenus Alloprevotella|| id:ebi-a-GCST90016964	Weighted mode	5	-0.291678	0.533444	0.613599	-1.33723	0.753871	0.747009	0.262573	2.12521
glioma	genus Anaerofilumgenus Anaerofilum|| id:ebi-a-GCST90016965	Inverse variance weighted	10	0.155583	0.317509	0.624127	-0.466736	0.777901	1.16834	0.627046	2.1769
glioma	genus Anaerofilumgenus Anaerofilum|| id:ebi-a-GCST90016965	MR Egger	10	0.387572	1.8193	0.83663	-3.17826	3.95341	1.4734	0.041658	52.1125
glioma	genus Anaerofilumgenus Anaerofilum|| id:ebi-a-GCST90016965	Weighted median	10	0.468758	0.373002	0.208855	-0.262325	1.19984	1.59801	0.769261	3.31959
glioma	genus Anaerofilumgenus Anaerofilum|| id:ebi-a-GCST90016965	Weighted mode	10	0.517008	0.500926	0.32896	-0.464807	1.49882	1.677	0.628256	4.47642
glioma	genus Anaerostipesgenus Anaerostipes|| id:ebi-a-GCST90016966	Inverse variance weighted	13	-0.393446	0.436057	0.366906	-1.24812	0.461224	0.674727	0.287045	1.58601
glioma	genus Anaerostipesgenus Anaerostipes|| id:ebi-a-GCST90016966	MR Egger	13	-1.34568	1.57577	0.411326	-4.43418	1.74283	0.260363	0.0118648	5.71346
glioma	genus Anaerostipesgenus Anaerostipes|| id:ebi-a-GCST90016966	Weighted median	13	-0.691253	0.559664	0.216785	-1.78819	0.405688	0.500948	0.167262	1.50034
glioma	genus Anaerostipesgenus Anaerostipes|| id:ebi-a-GCST90016966	Weighted mode	13	-0.874805	0.852922	0.325285	-2.54653	0.796921	0.416943	0.0783529	2.2187
glioma	genus Anaerotruncusgenus Anaerotruncus|| id:ebi-a-GCST90016967	Inverse variance weighted	13	-0.573793	0.526043	0.275373	-1.60484	0.457251	0.563384	0.200922	1.57973
glioma	genus Anaerotruncusgenus Anaerotruncus|| id:ebi-a-GCST90016967	MR Egger	13	-1.09525	1.60333	0.508671	-4.23778	2.04728	0.334457	0.0144396	7.74682
glioma	genus Anaerotruncusgenus Anaerotruncus|| id:ebi-a-GCST90016967	Weighted median	13	-0.772623	0.623915	0.215588	-1.9955	0.450251	0.4618	0.135946	1.56871
glioma	genus Anaerotruncusgenus Anaerotruncus|| id:ebi-a-GCST90016967	Weighted mode	13	-1.57889	1.34893	0.264531	-4.22279	1.06502	0.206204	0.0146577	2.90089
glioma	genus Bacteroidesgenus Bacteroides|| id:ebi-a-GCST90016968	Inverse variance weighted	8	1.10852	0.528605	0.0359873	0.0724561	2.14459	3.02987	1.07515	8.53851
glioma	genus Bacteroidesgenus Bacteroides|| id:ebi-a-GCST90016968	MR Egger	8	-2.73274	2.79134	0.365385	-8.20378	2.73829	0.0650406	0.000273618	15.4605
glioma	genus Bacteroidesgenus Bacteroides|| id:ebi-a-GCST90016968	Weighted median	8	0.939627	0.685957	0.170748	-0.404848	2.2841	2.55903	0.667078	9.81686
glioma	genus Bacteroidesgenus Bacteroides|| id:ebi-a-GCST90016968	Weighted mode	8	0.381073	1.02723	0.721631	-1.63229	2.39444	1.46385	0.195481	10.962
glioma	genus Barnesiellagenus Barnesiella|| id:ebi-a-GCST90016969	Inverse variance weighted	12	0.645935	0.539132	0.230877	-0.410763	1.70263	1.90777	0.663144	5.48838
glioma	genus Barnesiellagenus Barnesiella|| id:ebi-a-GCST90016969	MR Egger	12	-1.39191	2.2085	0.542662	-5.72056	2.93674	0.2486	0.00327786	18.8543
glioma	genus Barnesiellagenus Barnesiella|| id:ebi-a-GCST90016969	Weighted median	12	1.12885	0.577023	0.050426	-0.00211634	2.25981	3.09209	0.997886	9.5813
glioma	genus Barnesiellagenus Barnesiella|| id:ebi-a-GCST90016969	Weighted mode	12	1.35613	0.788687	0.113501	-0.189695	2.90196	3.88115	0.827211	18.2098
glioma	genus Bifidobacteriumgenus Bifidobacterium|| id:ebi-a-GCST90016970	Inverse variance weighted	12	0.0611759	0.346863	0.860004	-0.618676	0.741028	1.06309	0.538657	2.09809
glioma	genus Bifidobacteriumgenus Bifidobacterium|| id:ebi-a-GCST90016970	MR Egger	12	-1.19183	0.847587	0.189986	-2.8531	0.469443	0.303666	0.0576654	1.5991
glioma	genus Bifidobacteriumgenus Bifidobacterium|| id:ebi-a-GCST90016970	Weighted median	12	-0.748756	0.491099	0.127345	-1.71131	0.213798	0.472954	0.180629	1.23837
glioma	genus Bifidobacteriumgenus Bifidobacterium|| id:ebi-a-GCST90016970	Weighted mode	12	-0.74122	0.551201	0.205781	-1.82157	0.339133	0.476532	0.161771	1.40373
glioma	genus Bilophilagenus Bilophila|| id:ebi-a-GCST90016971	Inverse variance weighted (multiplicative random effects)	13	0.213092	0.540162	0.693215	-0.845626	1.27181	1.2375	0.429288	3.5673
glioma	genus Bilophilagenus Bilophila|| id:ebi-a-GCST90016971	MR Egger	13	2.712	2.6673	0.331111	-2.51591	7.9399	15.0593	0.0807895	2807.08
glioma	genus Bilophilagenus Bilophila|| id:ebi-a-GCST90016971	Weighted median	13	0.194403	0.573156	0.734475	-0.928983	1.31779	1.21459	0.394955	3.73515
glioma	genus Bilophilagenus Bilophila|| id:ebi-a-GCST90016971	Weighted mode	13	-0.0270565	0.929302	0.977252	-1.84849	1.79437	0.973306	0.157475	6.01571
glioma	genus Blautiagenus Blautia|| id:ebi-a-GCST90016972	Inverse variance weighted	2	-1.29407	2.36231	0.583832	-5.9242	3.33607	0.274154	0.00267395	28.1084
glioma	genus Butyricicoccusgenus Butyricicoccus|| id:ebi-a-GCST90016973	Inverse variance weighted	8	-0.150939	0.571206	0.791591	-1.2705	0.968626	0.8599	0.28069	2.63432
glioma	genus Butyricicoccusgenus Butyricicoccus|| id:ebi-a-GCST90016973	MR Egger	8	-0.510173	1.187	0.682349	-2.8367	1.81635	0.600392	0.058619	6.14938
glioma	genus Butyricicoccusgenus Butyricicoccus|| id:ebi-a-GCST90016973	Weighted median	8	-0.241522	0.695658	0.728452	-1.60501	1.12197	0.785431	0.200887	3.07089
glioma	genus Butyricicoccusgenus Butyricicoccus|| id:ebi-a-GCST90016973	Weighted mode	8	-0.547363	0.8349	0.533027	-2.18377	1.08904	0.578473	0.112617	2.97142
glioma	genus Butyricimonasgenus Butyricimonas|| id:ebi-a-GCST90016974	Inverse variance weighted	13	0.869731	0.362844	0.0165308	0.158556	1.58091	2.38627	1.17182	4.85936
glioma	genus Butyricimonasgenus Butyricimonas|| id:ebi-a-GCST90016974	MR Egger	13	-0.766844	1.27651	0.560191	-3.26881	1.73512	0.464476	0.0380519	5.66959
glioma	genus Butyricimonasgenus Butyricimonas|| id:ebi-a-GCST90016974	Weighted median	13	0.230989	0.492455	0.63903	-0.734224	1.1962	1.25984	0.479878	3.30753
glioma	genus Butyricimonasgenus Butyricimonas|| id:ebi-a-GCST90016974	Weighted mode	13	0.220332	0.717355	0.763998	-1.18568	1.62635	1.24649	0.305537	5.08527
glioma	genus Butyrivibriogenus Butyrivibrio|| id:ebi-a-GCST90016975	Inverse variance weighted	15	-0.253069	0.178997	0.157416	-0.603904	0.0977656	0.776414	0.546673	1.1027
glioma	genus Butyrivibriogenus Butyrivibrio|| id:ebi-a-GCST90016975	MR Egger	15	-0.259851	0.800166	0.75054	-1.82818	1.30847	0.771167	0.160707	3.70052
glioma	genus Butyrivibriogenus Butyrivibrio|| id:ebi-a-GCST90016975	Weighted median	15	-0.26572	0.253732	0.294986	-0.763034	0.231594	0.766654	0.46625	1.26061
glioma	genus Butyrivibriogenus Butyrivibrio|| id:ebi-a-GCST90016975	Weighted mode	15	-0.320119	0.376808	0.409866	-1.05866	0.418425	0.726063	0.346919	1.51957
glioma	genus Candidatus Soleaferreagenus Candidatus Soleaferrea|| id:ebi-a-GCST90016976	Inverse variance weighted	9	0.0203515	0.307664	0.94726	-0.582669	0.623372	1.02056	0.558406	1.86521
glioma	genus Candidatus Soleaferreagenus Candidatus Soleaferrea|| id:ebi-a-GCST90016976	MR Egger	9	-3.42284	3.13558	0.311145	-9.56859	2.7229	0.0326196	6.989e-05	15.2245
glioma	genus Candidatus Soleaferreagenus Candidatus Soleaferrea|| id:ebi-a-GCST90016976	Weighted median	9	0.15618	0.406366	0.700731	-0.640297	0.952658	1.16904	0.527136	2.59259
glioma	genus Candidatus Soleaferreagenus Candidatus Soleaferrea|| id:ebi-a-GCST90016976	Weighted mode	9	0.112949	0.56506	0.846555	-0.994569	1.22047	1.11958	0.369883	3.38877
glioma	genus Catenibacteriumgenus Catenibacterium|| id:ebi-a-GCST90016977	Inverse variance weighted	4	0.124583	0.455749	0.784577	-0.768685	1.01785	1.13268	0.463622	2.76724
glioma	genus Catenibacteriumgenus Catenibacterium|| id:ebi-a-GCST90016977	MR Egger	4	7.96247	4.34591	0.208389	-0.555516	16.4805	2871.16	0.573776	1.43672e+07
glioma	genus Catenibacteriumgenus Catenibacterium|| id:ebi-a-GCST90016977	Weighted median	4	-0.103184	0.447567	0.817669	-0.980415	0.774047	0.901961	0.375155	2.16852
glioma	genus Catenibacteriumgenus Catenibacterium|| id:ebi-a-GCST90016977	Weighted mode	4	-0.159101	0.593605	0.806053	-1.32257	1.00436	0.852911	0.266451	2.73017
glioma	genus Christensenellaceae R 7groupgenus Christensenellaceae R 7group|| id:ebi-a-GCST90016978	Inverse variance weighted	8	-0.320978	0.562529	0.568272	-1.42354	0.781579	0.725439	0.240861	2.18492
glioma	genus Christensenellaceae R 7groupgenus Christensenellaceae R 7group|| id:ebi-a-GCST90016978	MR Egger	8	-2.29285	1.96893	0.288419	-6.15194	1.56625	0.100979	0.00212934	4.78866
glioma	genus Christensenellaceae R 7groupgenus Christensenellaceae R 7group|| id:ebi-a-GCST90016978	Weighted median	8	-0.262547	0.72625	0.717718	-1.686	1.1609	0.76909	0.18526	3.19281
glioma	genus Christensenellaceae R 7groupgenus Christensenellaceae R 7group|| id:ebi-a-GCST90016978	Weighted mode	8	-0.226386	1.07632	0.839398	-2.33597	1.8832	0.79741	0.0967168	6.57448
glioma	genus Clostridium innocuum groupgenus Clostridium innocuum group|| id:ebi-a-GCST90016979	Inverse variance weighted	8	0.179481	0.259697	0.489493	-0.329525	0.688486	1.1966	0.719265	1.9907
glioma	genus Clostridium innocuum groupgenus Clostridium innocuum group|| id:ebi-a-GCST90016979	MR Egger	8	1.34396	1.30493	0.342769	-1.2137	3.90162	3.83419	0.297095	49.4826
glioma	genus Clostridium innocuum groupgenus Clostridium innocuum group|| id:ebi-a-GCST90016979	Weighted median	8	0.110197	0.357787	0.758084	-0.591064	0.811459	1.1165	0.553738	2.25119
glioma	genus Clostridium innocuum groupgenus Clostridium innocuum group|| id:ebi-a-GCST90016979	Weighted mode	8	0.196072	0.534659	0.72466	-0.85186	1.244	1.21661	0.426621	3.46947
glioma	genus Clostridium sensustricto1genus Clostridium sensustricto1|| id:ebi-a-GCST90016980	Inverse variance weighted	6	-0.104889	0.468248	0.822754	-1.02266	0.812877	0.900424	0.359639	2.25438
glioma	genus Clostridium sensustricto1genus Clostridium sensustricto1|| id:ebi-a-GCST90016980	MR Egger	6	-0.178614	1.27202	0.895117	-2.67177	2.31454	0.836429	0.0691297	10.1203
glioma	genus Clostridium sensustricto1genus Clostridium sensustricto1|| id:ebi-a-GCST90016980	Weighted median	6	-0.62983	0.609324	0.301298	-1.8241	0.564445	0.532682	0.161362	1.75847
glioma	genus Clostridium sensustricto1genus Clostridium sensustricto1|| id:ebi-a-GCST90016980	Weighted mode	6	-0.724506	0.831779	0.423577	-2.35479	0.90578	0.484564	0.0949132	2.47386
glioma	genus Collinsellagenus Collinsella|| id:ebi-a-GCST90016981	Inverse variance weighted	9	-0.410724	0.691214	0.552374	-1.7655	0.944055	0.66317	0.171101	2.57038
glioma	genus Collinsellagenus Collinsella|| id:ebi-a-GCST90016981	MR Egger	9	1.49009	2.65703	0.592417	-3.7177	6.69787	4.43748	0.0242898	810.68
glioma	genus Collinsellagenus Collinsella|| id:ebi-a-GCST90016981	Weighted median	9	-0.996056	0.743317	0.18024	-2.45296	0.460845	0.369333	0.0860387	1.58541
glioma	genus Collinsellagenus Collinsella|| id:ebi-a-GCST90016981	Weighted mode	9	-1.10432	0.992078	0.297976	-3.04879	0.840155	0.331437	0.0474163	2.31673
glioma	genus Coprobactergenus Coprobacter|| id:ebi-a-GCST90016982	Inverse variance weighted	11	-0.0482088	0.293365	0.869471	-0.623205	0.526787	0.952935	0.536223	1.69348
glioma	genus Coprobactergenus Coprobacter|| id:ebi-a-GCST90016982	MR Egger	11	0.989103	1.14424	0.409804	-1.2536	3.23181	2.68882	0.285475	25.3254
glioma	genus Coprobactergenus Coprobacter|| id:ebi-a-GCST90016982	Weighted median	11	-0.0636388	0.408197	0.87611	-0.863704	0.736427	0.938344	0.421597	2.08846
glioma	genus Coprobactergenus Coprobacter|| id:ebi-a-GCST90016982	Weighted mode	11	-0.140191	0.599297	0.819762	-1.31481	1.03443	0.869192	0.268525	2.81351
glioma	genus Coprococcus1genus Coprococcus1|| id:ebi-a-GCST90016983	Inverse variance weighted	11	-0.059312	0.418788	0.887374	-0.880136	0.761512	0.942413	0.414727	2.14151
glioma	genus Coprococcus1genus Coprococcus1|| id:ebi-a-GCST90016983	MR Egger	11	-0.270801	1.0247	0.79752	-2.2792	1.7376	0.762768	0.102366	5.68369
glioma	genus Coprococcus1genus Coprococcus1|| id:ebi-a-GCST90016983	Weighted median	11	-0.330432	0.575176	0.565638	-1.45778	0.796914	0.718613	0.232753	2.21868
glioma	genus Coprococcus1genus Coprococcus1|| id:ebi-a-GCST90016983	Weighted mode	11	-0.538513	0.781622	0.506513	-2.07049	0.993466	0.583616	0.126124	2.70058
glioma	genus Coprococcus2genus Coprococcus2|| id:ebi-a-GCST90016984	Inverse variance weighted	8	0.0645342	0.458426	0.888049	-0.83398	0.963049	1.06666	0.434317	2.61967
glioma	genus Coprococcus2genus Coprococcus2|| id:ebi-a-GCST90016984	MR Egger	8	1.00081	3.75523	0.798769	-6.35945	8.36106	2.72048	0.00173032	4277.22
glioma	genus Coprococcus2genus Coprococcus2|| id:ebi-a-GCST90016984	Weighted median	8	-0.269323	0.618277	0.663125	-1.48115	0.942499	0.763896	0.227377	2.56639
glioma	genus Coprococcus2genus Coprococcus2|| id:ebi-a-GCST90016984	Weighted mode	8	-0.546963	0.857013	0.543637	-2.22671	1.13278	0.578705	0.107883	3.10428
glioma	genus Coprococcus3genus Coprococcus3|| id:ebi-a-GCST90016985	Inverse variance weighted	8	-1.37328	0.549535	0.012455	-2.45037	-0.29619	0.253275	0.0862619	0.743646
glioma	genus Coprococcus3genus Coprococcus3|| id:ebi-a-GCST90016985	MR Egger	8	-0.795928	3.00156	0.799752	-6.67898	5.08713	0.451162	0.00125705	161.924
glioma	genus Coprococcus3genus Coprococcus3|| id:ebi-a-GCST90016985	Weighted median	8	-1.74766	0.700645	0.0126187	-3.12092	-0.374391	0.174182	0.0441165	0.687708
glioma	genus Coprococcus3genus Coprococcus3|| id:ebi-a-GCST90016985	Weighted mode	8	-2.0077	1.10496	0.112063	-4.17342	0.15803	0.134298	0.0153994	1.1712
glioma	genus Defluviitaleaceae UCG011genus Defluviitaleaceae UCG011|| id:ebi-a-GCST90016986	Inverse variance weighted	9	-0.551421	0.404302	0.172604	-1.34385	0.241012	0.57613	0.260838	1.27254
glioma	genus Defluviitaleaceae UCG011genus Defluviitaleaceae UCG011|| id:ebi-a-GCST90016986	MR Egger	9	2.03879	1.33979	0.17189	-0.587201	4.66478	7.68131	0.555881	106.142
glioma	genus Defluviitaleaceae UCG011genus Defluviitaleaceae UCG011|| id:ebi-a-GCST90016986	Weighted median	9	-0.428998	0.535228	0.422828	-1.47804	0.620048	0.651161	0.228083	1.85902
glioma	genus Defluviitaleaceae UCG011genus Defluviitaleaceae UCG011|| id:ebi-a-GCST90016986	Weighted mode	9	-0.0269695	0.868542	0.975989	-1.72931	1.67537	0.973391	0.177406	5.34078
glioma	genus Desulfovibriogenus Desulfovibrio|| id:ebi-a-GCST90016987	Inverse variance weighted	9	-0.398578	0.383516	0.298678	-1.15027	0.353114	0.671274	0.316552	1.42349
glioma	genus Desulfovibriogenus Desulfovibrio|| id:ebi-a-GCST90016987	MR Egger	9	-0.805376	1.14209	0.503483	-3.04388	1.43312	0.44692	0.0476499	4.19177
glioma	genus Desulfovibriogenus Desulfovibrio|| id:ebi-a-GCST90016987	Weighted median	9	-0.476018	0.520144	0.360104	-1.4955	0.543464	0.621252	0.224136	1.72196
glioma	genus Desulfovibriogenus Desulfovibrio|| id:ebi-a-GCST90016987	Weighted mode	9	-0.578364	0.742579	0.458479	-2.03382	0.877091	0.560815	0.130835	2.4039
glioma	genus Dialistergenus Dialister|| id:ebi-a-GCST90016988	Inverse variance weighted	11	-0.569428	0.391949	0.146277	-1.33765	0.198793	0.565849	0.262462	1.21993
glioma	genus Dialistergenus Dialister|| id:ebi-a-GCST90016988	MR Egger	11	-0.175014	1.60036	0.915317	-3.31172	2.96169	0.839445	0.0364534	19.3307
glioma	genus Dialistergenus Dialister|| id:ebi-a-GCST90016988	Weighted median	11	-0.652152	0.516427	0.206655	-1.66435	0.360044	0.520924	0.189314	1.43339
glioma	genus Dialistergenus Dialister|| id:ebi-a-GCST90016988	Weighted mode	11	-0.694926	0.77869	0.393131	-2.22116	0.831306	0.499112	0.108483	2.29632
glioma	genus Doreagenus Dorea|| id:ebi-a-GCST90016989	Inverse variance weighted	10	1.02812	0.645012	0.110945	-0.236101	2.29235	2.79581	0.789701	9.89814
glioma	genus Doreagenus Dorea|| id:ebi-a-GCST90016989	MR Egger	10	-2.9412	1.39331	0.0677744	-5.67209	-0.210303	0.0528024	0.00344065	0.810339
glioma	genus Doreagenus Dorea|| id:ebi-a-GCST90016989	Weighted median	10	0.79944	0.728181	0.272266	-0.627794	2.22667	2.22429	0.533768	9.26898
glioma	genus Doreagenus Dorea|| id:ebi-a-GCST90016989	Weighted mode	10	-0.506795	1.23506	0.691153	-2.92752	1.91393	0.602423	0.0535299	6.77965
glioma	genus Eggerthellagenus Eggerthella|| id:ebi-a-GCST90016990	Inverse variance weighted	9	0.193326	0.286638	0.500018	-0.368485	0.755138	1.21328	0.691782	2.1279
glioma	genus Eggerthellagenus Eggerthella|| id:ebi-a-GCST90016990	MR Egger	9	-0.0567901	1.28863	0.966079	-2.5825	2.46892	0.944792	0.0755852	11.8096
glioma	genus Eggerthellagenus Eggerthella|| id:ebi-a-GCST90016990	Weighted median	9	0.159389	0.36663	0.66375	-0.559205	0.877984	1.17279	0.571663	2.40604
glioma	genus Eggerthellagenus Eggerthella|| id:ebi-a-GCST90016990	Weighted mode	9	0.658166	0.595245	0.300994	-0.508515	1.82485	1.93125	0.601388	6.20184
glioma	genus Eisenbergiellagenus Eisenbergiella|| id:ebi-a-GCST90016991	Inverse variance weighted	11	-0.0129144	0.268731	0.961671	-0.539628	0.513799	0.987169	0.582965	1.67163
glioma	genus Eisenbergiellagenus Eisenbergiella|| id:ebi-a-GCST90016991	MR Egger	11	-0.0548548	1.99299	0.978643	-3.96112	3.85141	0.946623	0.0190418	47.0594
glioma	genus Eisenbergiellagenus Eisenbergiella|| id:ebi-a-GCST90016991	Weighted median	11	-0.0583649	0.35092	0.867906	-0.746169	0.629439	0.943306	0.47418	1.87656
glioma	genus Eisenbergiellagenus Eisenbergiella|| id:ebi-a-GCST90016991	Weighted mode	11	-0.0975619	0.576495	0.868988	-1.22749	1.03237	0.907046	0.293026	2.80771
glioma	genus Enterorhabdusgenus Enterorhabdus|| id:ebi-a-GCST90016992	Inverse variance weighted	6	-0.530615	0.457591	0.246218	-1.42749	0.366263	0.588243	0.23991	1.44233
glioma	genus Enterorhabdusgenus Enterorhabdus|| id:ebi-a-GCST90016992	MR Egger	6	0.483361	1.23269	0.714965	-1.9327	2.89943	1.62151	0.144756	18.1637
glioma	genus Enterorhabdusgenus Enterorhabdus|| id:ebi-a-GCST90016992	Weighted median	6	-0.220109	0.585805	0.707111	-1.36829	0.928068	0.802431	0.254543	2.52962
glioma	genus Enterorhabdusgenus Enterorhabdus|| id:ebi-a-GCST90016992	Weighted mode	6	0.1125	0.728856	0.88337	-1.31606	1.54106	1.11907	0.268191	4.66952
glioma	genus Erysipelatoclostridiumgenus Erysipelatoclostridium|| id:ebi-a-GCST90016993	Inverse variance weighted	15	-0.422198	0.327281	0.197045	-1.06367	0.219273	0.655604	0.345187	1.24517
glioma	genus Erysipelatoclostridiumgenus Erysipelatoclostridium|| id:ebi-a-GCST90016993	MR Egger	15	0.233789	1.31619	0.861754	-2.34594	2.81352	1.26338	0.0957575	16.6684
glioma	genus Erysipelatoclostridiumgenus Erysipelatoclostridium|| id:ebi-a-GCST90016993	Weighted median	15	-0.370789	0.418858	0.376028	-1.19175	0.450172	0.690189	0.303689	1.56858
glioma	genus Erysipelatoclostridiumgenus Erysipelatoclostridium|| id:ebi-a-GCST90016993	Weighted mode	15	-0.502084	0.753067	0.51579	-1.9781	0.973928	0.605268	0.138332	2.64833
glioma	genus Escherichia Shigellagenus Escherichia Shigella|| id:ebi-a-GCST90016995	Inverse variance weighted	10	0.722822	0.510313	0.15665	-0.277392	1.72304	2.06024	0.757757	5.60151
glioma	genus Escherichia Shigellagenus Escherichia Shigella|| id:ebi-a-GCST90016995	MR Egger	10	0.369229	1.6669	0.830248	-2.8979	3.63635	1.44662	0.0551391	37.9532
glioma	genus Escherichia Shigellagenus Escherichia Shigella|| id:ebi-a-GCST90016995	Weighted median	10	1.03598	0.618102	0.0937255	-0.175501	2.24746	2.81787	0.839037	9.46367
glioma	genus Escherichia Shigellagenus Escherichia Shigella|| id:ebi-a-GCST90016995	Weighted mode	10	1.80086	1.2875	0.195396	-0.722628	4.32436	6.05488	0.485475	75.5169
glioma	genus Eubacterium brachy groupgenus Eubacterium brachy group|| id:ebi-a-GCST90016996	Inverse variance weighted	10	0.119249	0.24244	0.62281	-0.355933	0.594432	1.12665	0.700519	1.812
glioma	genus Eubacterium brachy groupgenus Eubacterium brachy group|| id:ebi-a-GCST90016996	MR Egger	10	1.36899	0.974527	0.197706	-0.541083	3.27906	3.93138	0.582118	26.5509
glioma	genus Eubacterium brachy groupgenus Eubacterium brachy group|| id:ebi-a-GCST90016996	Weighted median	10	0.196211	0.299213	0.511981	-0.390246	0.782667	1.21678	0.67689	2.1873
glioma	genus Eubacterium brachy groupgenus Eubacterium brachy group|| id:ebi-a-GCST90016996	Weighted mode	10	0.182173	0.456866	0.699376	-0.713284	1.07763	1.19982	0.490032	2.93771
glioma	genus Eubacterium coprostanoligenes groupgenus Eubacterium coprostanoligenes group|| id:ebi-a-GCST90016997	Inverse variance weighted	12	0.0019992	0.507776	0.996859	-0.993242	0.997241	1.002	0.370374	2.71079
glioma	genus Eubacterium coprostanoligenes groupgenus Eubacterium coprostanoligenes group|| id:ebi-a-GCST90016997	MR Egger	12	0.0822294	2.03737	0.9686	-3.91102	4.07547	1.0857	0.0200202	58.8784
glioma	genus Eubacterium coprostanoligenes groupgenus Eubacterium coprostanoligenes group|| id:ebi-a-GCST90016997	Weighted median	12	0.14126	0.681772	0.835857	-1.19501	1.47753	1.15172	0.3027	4.38212
glioma	genus Eubacterium coprostanoligenes groupgenus Eubacterium coprostanoligenes group|| id:ebi-a-GCST90016997	Weighted mode	12	0.443606	1.10609	0.696057	-1.72432	2.61153	1.55832	0.178294	13.6199
glioma	genus Eubacterium eligens groupgenus Eubacterium eligens group|| id:ebi-a-GCST90016998	Inverse variance weighted	6	-0.859871	0.673797	0.2019	-2.18051	0.460772	0.423217	0.112983	1.5853
glioma	genus Eubacterium eligens groupgenus Eubacterium eligens group|| id:ebi-a-GCST90016998	MR Egger	6	-1.24286	2.81223	0.681369	-6.75484	4.26911	0.288557	0.00116523	71.458
glioma	genus Eubacterium eligens groupgenus Eubacterium eligens group|| id:ebi-a-GCST90016998	Weighted median	6	-0.795378	0.768166	0.300471	-2.30098	0.710227	0.451411	0.10016	2.03445
glioma	genus Eubacterium eligens groupgenus Eubacterium eligens group|| id:ebi-a-GCST90016998	Weighted mode	6	-1.49775	1.23792	0.280396	-3.92408	0.928577	0.223632	0.0197603	2.53091
glioma	genus Eubacterium fissicatena groupgenus Eubacterium fissicatena group|| id:ebi-a-GCST90016999	Inverse variance weighted	9	0.305771	0.277336	0.270232	-0.237808	0.849349	1.35767	0.788354	2.33812
glioma	genus Eubacterium fissicatena groupgenus Eubacterium fissicatena group|| id:ebi-a-GCST90016999	MR Egger	9	-0.130029	1.54474	0.935274	-3.15772	2.89766	0.87807	0.0425225	18.1317
glioma	genus Eubacterium fissicatena groupgenus Eubacterium fissicatena group|| id:ebi-a-GCST90016999	Weighted median	9	0.161961	0.3536	0.646928	-0.531095	0.855017	1.17581	0.587961	2.35142
glioma	genus Eubacterium fissicatena groupgenus Eubacterium fissicatena group|| id:ebi-a-GCST90016999	Weighted mode	9	0.0643662	0.463404	0.892963	-0.843906	0.972638	1.06648	0.430028	2.64491
glioma	genus Eubacterium hallii groupgenus Eubacterium hallii group|| id:ebi-a-GCST90017000	Inverse variance weighted	14	-0.394184	0.394228	0.317364	-1.16687	0.378502	0.67423	0.31134	1.4601
glioma	genus Eubacterium hallii groupgenus Eubacterium hallii group|| id:ebi-a-GCST90017000	MR Egger	14	-0.770783	0.845222	0.379761	-2.42742	0.885852	0.462651	0.0882645	2.42505
glioma	genus Eubacterium hallii groupgenus Eubacterium hallii group|| id:ebi-a-GCST90017000	Weighted median	14	-0.126444	0.512939	0.805288	-1.13181	0.878916	0.881223	0.322451	2.40829
glioma	genus Eubacterium hallii groupgenus Eubacterium hallii group|| id:ebi-a-GCST90017000	Weighted mode	14	0.486513	0.878071	0.588935	-1.23451	2.20753	1.62663	0.290978	9.09326
glioma	genus Eubacterium nodatum groupgenus Eubacterium nodatum group|| id:ebi-a-GCST90017001	Inverse variance weighted	11	-0.0759558	0.209929	0.717489	-0.487416	0.335504	0.926857	0.614212	1.39865
glioma	genus Eubacterium nodatum groupgenus Eubacterium nodatum group|| id:ebi-a-GCST90017001	MR Egger	11	-0.378126	0.93587	0.695618	-2.21243	1.45618	0.685145	0.109434	4.28954
glioma	genus Eubacterium nodatum groupgenus Eubacterium nodatum group|| id:ebi-a-GCST90017001	Weighted median	11	-0.0634577	0.282854	0.822487	-0.617852	0.490936	0.938514	0.539101	1.63385
glioma	genus Eubacterium nodatum groupgenus Eubacterium nodatum group|| id:ebi-a-GCST90017001	Weighted mode	11	-0.0962361	0.389495	0.809845	-0.859646	0.667174	0.90825	0.423312	1.94872
glioma	genus Eubacterium oxidoreducens groupgenus Eubacterium oxidoreducens group|| id:ebi-a-GCST90017002	Inverse variance weighted	5	-0.281706	0.385027	0.46438	-1.03636	0.472947	0.754495	0.354744	1.60472
glioma	genus Eubacterium oxidoreducens groupgenus Eubacterium oxidoreducens group|| id:ebi-a-GCST90017002	MR Egger	5	-2.12189	1.4252	0.233281	-4.91529	0.671509	0.119805	0.00733356	1.95719
glioma	genus Eubacterium oxidoreducens groupgenus Eubacterium oxidoreducens group|| id:ebi-a-GCST90017002	Weighted median	5	0.193129	0.498521	0.698457	-0.783972	1.17023	1.21304	0.456589	3.22274
glioma	genus Eubacterium oxidoreducens groupgenus Eubacterium oxidoreducens group|| id:ebi-a-GCST90017002	Weighted mode	5	0.239015	0.684421	0.744532	-1.10245	1.58048	1.27	0.332057	4.85729
glioma	genus Eubacterium rectale groupgenus Eubacterium rectale group|| id:ebi-a-GCST90017003	Inverse variance weighted	8	0.119832	0.532827	0.822057	-0.924508	1.16417	1.12731	0.396727	3.20327
glioma	genus Eubacterium rectale groupgenus Eubacterium rectale group|| id:ebi-a-GCST90017003	MR Egger	8	-0.0854226	1.94238	0.966349	-3.89248	3.72163	0.918124	0.0203947	41.3318
glioma	genus Eubacterium rectale groupgenus Eubacterium rectale group|| id:ebi-a-GCST90017003	Weighted median	8	0.322742	0.685159	0.637607	-1.02017	1.66565	1.38091	0.360534	5.28912
glioma	genus Eubacterium rectale groupgenus Eubacterium rectale group|| id:ebi-a-GCST90017003	Weighted mode	8	0.286232	0.999533	0.782888	-1.67285	2.24532	1.3314	0.187711	9.44341
glioma	genus Eubacterium ruminantium groupgenus Eubacterium ruminantium group|| id:ebi-a-GCST90017004	Inverse variance weighted	18	0.165849	0.267429	0.535152	-0.358312	0.690011	1.1804	0.698855	1.99374
glioma	genus Eubacterium ruminantium groupgenus Eubacterium ruminantium group|| id:ebi-a-GCST90017004	MR Egger	18	0.447869	0.920464	0.633162	-1.35624	2.25198	1.56497	0.257627	9.50653
glioma	genus Eubacterium ruminantium groupgenus Eubacterium ruminantium group|| id:ebi-a-GCST90017004	Weighted median	18	0.423982	0.354522	0.231725	-0.270881	1.11885	1.52803	0.762707	3.06132
glioma	genus Eubacterium ruminantium groupgenus Eubacterium ruminantium group|| id:ebi-a-GCST90017004	Weighted mode	18	0.811108	0.572135	0.174352	-0.310277	1.93249	2.2504	0.733244	6.90671
glioma	genus Eubacterium ventriosum groupgenus Eubacterium ventriosum group|| id:ebi-a-GCST90017005	Inverse variance weighted	15	-0.132726	0.375043	0.723417	-0.86781	0.602358	0.875705	0.41987	1.82642
glioma	genus Eubacterium ventriosum groupgenus Eubacterium ventriosum group|| id:ebi-a-GCST90017005	MR Egger	15	1.01766	1.6711	0.553035	-2.2577	4.29302	2.76671	0.10459	73.1874
glioma	genus Eubacterium ventriosum groupgenus Eubacterium ventriosum group|| id:ebi-a-GCST90017005	Weighted median	15	0.107945	0.49133	0.826105	-0.855062	1.07095	1.11399	0.425257	2.91816
glioma	genus Eubacterium ventriosum groupgenus Eubacterium ventriosum group|| id:ebi-a-GCST90017005	Weighted mode	15	0.200207	0.788709	0.803308	-1.34566	1.74608	1.22166	0.260367	5.73206
glioma	genus Eubacterium xylanophilum groupgenus Eubacterium xylanophilum group|| id:ebi-a-GCST90017006	Inverse variance weighted	9	-0.148776	0.413433	0.718956	-0.959106	0.661554	0.861762	0.383236	1.9378
glioma	genus Eubacterium xylanophilum groupgenus Eubacterium xylanophilum group|| id:ebi-a-GCST90017006	MR Egger	9	-0.213139	1.23652	0.868024	-2.63671	2.21043	0.808044	0.0715965	9.11965
glioma	genus Eubacterium xylanophilum groupgenus Eubacterium xylanophilum group|| id:ebi-a-GCST90017006	Weighted median	9	-0.432065	0.51549	0.401939	-1.44243	0.578295	0.649167	0.236354	1.783
glioma	genus Eubacterium xylanophilum groupgenus Eubacterium xylanophilum group|| id:ebi-a-GCST90017006	Weighted mode	9	-0.605277	0.80171	0.471898	-2.17663	0.966074	0.545923	0.113423	2.62761
glioma	genus Faecalibacteriumgenus Faecalibacterium|| id:ebi-a-GCST90017007	Inverse variance weighted	10	-0.286024	0.448464	0.523613	-1.16501	0.592966	0.751245	0.311918	1.80935
glioma	genus Faecalibacteriumgenus Faecalibacterium|| id:ebi-a-GCST90017007	MR Egger	10	-0.509908	0.924242	0.596221	-2.32142	1.30161	0.600551	0.098134	3.6752
glioma	genus Faecalibacteriumgenus Faecalibacterium|| id:ebi-a-GCST90017007	Weighted median	10	-0.63145	0.571605	0.269292	-1.7518	0.488897	0.53182	0.173462	1.63052
glioma	genus Faecalibacteriumgenus Faecalibacterium|| id:ebi-a-GCST90017007	Weighted mode	10	-0.742963	0.628101	0.267165	-1.97404	0.488116	0.475702	0.138894	1.62924
glioma	genus Family XIII AD3011 groupgenus Family XIII AD3011 group|| id:ebi-a-GCST90017008	Inverse variance weighted	13	-0.0923962	0.474954	0.845755	-1.02331	0.838513	0.911744	0.359405	2.31293
glioma	genus Family XIII AD3011 groupgenus Family XIII AD3011 group|| id:ebi-a-GCST90017008	MR Egger	13	-1.29304	2.32524	0.589283	-5.8505	3.26443	0.274436	0.00287845	26.1651
glioma	genus Family XIII AD3011 groupgenus Family XIII AD3011 group|| id:ebi-a-GCST90017008	Weighted median	13	-0.0500746	0.54049	0.926184	-1.10943	1.00929	0.951158	0.329745	2.74364
glioma	genus Family XIII AD3011 groupgenus Family XIII AD3011 group|| id:ebi-a-GCST90017008	Weighted mode	13	-0.0155513	0.809008	0.984979	-1.60121	1.5701	0.984569	0.201653	4.80715
glioma	genus Family XIII UCG001genus Family XIII UCG001|| id:ebi-a-GCST90017009	Inverse variance weighted	8	0.0586878	0.454194	0.897189	-0.831533	0.948909	1.06044	0.435381	2.58289
glioma	genus Family XIII UCG001genus Family XIII UCG001|| id:ebi-a-GCST90017009	MR Egger	8	-0.88691	1.38908	0.546739	-3.6095	1.83568	0.411927	0.0270653	6.26942
glioma	genus Family XIII UCG001genus Family XIII UCG001|| id:ebi-a-GCST90017009	Weighted median	8	-0.163851	0.590261	0.781327	-1.32076	0.993062	0.848869	0.266932	2.69949
glioma	genus Family XIII UCG001genus Family XIII UCG001|| id:ebi-a-GCST90017009	Weighted mode	8	-0.282676	0.89878	0.7623	-2.04429	1.47893	0.753764	0.129473	4.38826
glioma	genus Flavonifractorgenus Flavonifractor|| id:ebi-a-GCST90017010	Inverse variance weighted	5	-0.762555	0.536453	0.155178	-1.814	0.288893	0.466473	0.163	1.33495
glioma	genus Flavonifractorgenus Flavonifractor|| id:ebi-a-GCST90017010	MR Egger	5	-0.576531	2.14353	0.805395	-4.77785	3.62479	0.561844	0.00841408	37.5168
glioma	genus Flavonifractorgenus Flavonifractor|| id:ebi-a-GCST90017010	Weighted median	5	-0.914311	0.653018	0.161474	-2.19423	0.365605	0.400793	0.111445	1.44139
glioma	genus Flavonifractorgenus Flavonifractor|| id:ebi-a-GCST90017010	Weighted mode	5	-1.07479	0.845324	0.272469	-2.73162	0.582046	0.34137	0.0651135	1.7897
glioma	genus Fusicatenibactergenus Fusicatenibacter|| id:ebi-a-GCST90017011	Inverse variance weighted	18	0.282815	0.370046	0.444706	-0.442474	1.0081	1.32686	0.642445	2.7404
glioma	genus Fusicatenibactergenus Fusicatenibacter|| id:ebi-a-GCST90017011	MR Egger	18	-0.179182	1.381	0.898383	-2.88593	2.52757	0.835954	0.0558027	12.523
glioma	genus Fusicatenibactergenus Fusicatenibacter|| id:ebi-a-GCST90017011	Weighted median	18	0.225079	0.499786	0.652457	-0.754501	1.20466	1.25242	0.470245	3.33562
glioma	genus Fusicatenibactergenus Fusicatenibacter|| id:ebi-a-GCST90017011	Weighted mode	18	0.0741777	0.846942	0.931232	-1.58583	1.73418	1.077	0.204778	5.6643
glioma	genus Gordonibactergenus Gordonibacter|| id:ebi-a-GCST90017012	Inverse variance weighted	11	-0.180678	0.218571	0.408446	-0.609078	0.247722	0.834704	0.543852	1.2811
glioma	genus Gordonibactergenus Gordonibacter|| id:ebi-a-GCST90017012	MR Egger	11	-2.18308	0.926862	0.0429278	-3.99972	-0.366426	0.112694	0.0183207	0.693207
glioma	genus Gordonibactergenus Gordonibacter|| id:ebi-a-GCST90017012	Weighted median	11	-0.415296	0.297934	0.163341	-0.999246	0.168653	0.660145	0.368157	1.18371
glioma	genus Gordonibactergenus Gordonibacter|| id:ebi-a-GCST90017012	Weighted mode	11	-0.565123	0.517181	0.30015	-1.5788	0.448551	0.56829	0.206223	1.56604
glioma	genus Haemophilusgenus Haemophilus|| id:ebi-a-GCST90017013	Inverse variance weighted	9	-0.00219636	0.43688	0.995989	-0.85848	0.854088	0.997806	0.423806	2.34923
glioma	genus Haemophilusgenus Haemophilus|| id:ebi-a-GCST90017013	MR Egger	9	0.742882	0.994498	0.479402	-1.20633	2.6921	2.10198	0.299293	14.7626
glioma	genus Haemophilusgenus Haemophilus|| id:ebi-a-GCST90017013	Weighted median	9	0.251333	0.475597	0.597182	-0.680838	1.1835	1.28574	0.506193	3.2658
glioma	genus Haemophilusgenus Haemophilus|| id:ebi-a-GCST90017013	Weighted mode	9	0.600736	0.589136	0.337718	-0.55397	1.75544	1.82346	0.574664	5.78601
glioma	genus Holdemanellagenus Holdemanella|| id:ebi-a-GCST90017014	Inverse variance weighted	11	0.249981	0.281703	0.374867	-0.302157	0.802119	1.284	0.739222	2.23026
glioma	genus Holdemanellagenus Holdemanella|| id:ebi-a-GCST90017014	MR Egger	11	0.303793	0.809044	0.715988	-1.28193	1.88952	1.35499	0.2775	6.61619
glioma	genus Holdemanellagenus Holdemanella|| id:ebi-a-GCST90017014	Weighted median	11	0.0580432	0.376879	0.877602	-0.68064	0.796726	1.05976	0.506293	2.21827
glioma	genus Holdemanellagenus Holdemanella|| id:ebi-a-GCST90017014	Weighted mode	11	-0.0603724	0.5734	0.918229	-1.18424	1.06349	0.941414	0.30598	2.89647
glioma	genus Holdemaniagenus Holdemania|| id:ebi-a-GCST90017015	Inverse variance weighted	14	0.310793	0.300229	0.300582	-0.277656	0.899242	1.36451	0.757557	2.45774
glioma	genus Holdemaniagenus Holdemania|| id:ebi-a-GCST90017015	MR Egger	14	0.0453534	0.883088	0.959885	-1.6855	1.77621	1.0464	0.185352	5.9074
glioma	genus Holdemaniagenus Holdemania|| id:ebi-a-GCST90017015	Weighted median	14	0.181081	0.409072	0.65801	-0.620701	0.982863	1.19851	0.537567	2.6721
glioma	genus Holdemaniagenus Holdemania|| id:ebi-a-GCST90017015	Weighted mode	14	0.0443495	0.610395	0.943185	-1.15202	1.24072	1.04535	0.315997	3.45811
glioma	genus Howardellagenus Howardella|| id:ebi-a-GCST90017016	Inverse variance weighted	9	-0.278965	0.256849	0.277432	-0.78239	0.224459	0.756566	0.457312	1.25165
glioma	genus Howardellagenus Howardella|| id:ebi-a-GCST90017016	MR Egger	9	-2.13594	0.904516	0.0502367	-3.90879	-0.363085	0.118134	0.0200648	0.695527
glioma	genus Howardellagenus Howardella|| id:ebi-a-GCST90017016	Weighted median	9	-0.355946	0.315508	0.259249	-0.974341	0.262449	0.70051	0.377441	1.30011
glioma	genus Howardellagenus Howardella|| id:ebi-a-GCST90017016	Weighted mode	9	-0.761552	0.445062	0.125424	-1.63387	0.110769	0.466941	0.195172	1.11714
glioma	genus Hungatellagenus Hungatella|| id:ebi-a-GCST90017017	Inverse variance weighted	5	0.00413047	0.347099	0.990505	-0.676183	0.684444	1.00414	0.508554	1.98267
glioma	genus Hungatellagenus Hungatella|| id:ebi-a-GCST90017017	MR Egger	5	1.40373	2.10553	0.552663	-2.72311	5.53058	4.07036	0.0656701	252.29
glioma	genus Hungatellagenus Hungatella|| id:ebi-a-GCST90017017	Weighted median	5	0.0223618	0.415699	0.9571	-0.792409	0.837132	1.02261	0.452753	2.30973
glioma	genus Hungatellagenus Hungatella|| id:ebi-a-GCST90017017	Weighted mode	5	0.0475545	0.510717	0.930291	-0.953451	1.04856	1.0487	0.385409	2.85354
glioma	genus Intestinibactergenus Intestinibacter|| id:ebi-a-GCST90017018	Inverse variance weighted	15	0.0515434	0.403338	0.898314	-0.739	0.842087	1.05289	0.477591	2.32121
glioma	genus Intestinibactergenus Intestinibacter|| id:ebi-a-GCST90017018	MR Egger	15	-1.39215	1.29243	0.300996	-3.92532	1.14102	0.248541	0.0197359	3.12997
glioma	genus Intestinibactergenus Intestinibacter|| id:ebi-a-GCST90017018	Weighted median	15	-0.312058	0.489315	0.52364	-1.27111	0.646999	0.731939	0.280519	1.9098
glioma	genus Intestinibactergenus Intestinibacter|| id:ebi-a-GCST90017018	Weighted mode	15	-0.638984	0.717377	0.388129	-2.04504	0.767075	0.527828	0.129374	2.15346
glioma	genus Intestinimonasgenus Intestinimonas|| id:ebi-a-GCST90017019	Inverse variance weighted	16	-0.0843798	0.351506	0.81029	-0.773332	0.604572	0.919082	0.461473	1.83047
glioma	genus Intestinimonasgenus Intestinimonas|| id:ebi-a-GCST90017019	MR Egger	16	0.109866	1.00505	0.914505	-1.86003	2.07976	1.11613	0.155668	8.00253
glioma	genus Intestinimonasgenus Intestinimonas|| id:ebi-a-GCST90017019	Weighted median	16	-0.20473	0.466396	0.66069	-1.11887	0.709407	0.814868	0.32665	2.03278
glioma	genus Intestinimonasgenus Intestinimonas|| id:ebi-a-GCST90017019	Weighted mode	16	-0.093188	0.685745	0.893713	-1.43725	1.25087	0.911022	0.23758	3.49339
glioma	genus Lachnoclostridiumgenus Lachnoclostridium|| id:ebi-a-GCST90017020	Inverse variance weighted	13	-0.645276	0.511717	0.207308	-1.64824	0.357689	0.524518	0.192388	1.43002
glioma	genus Lachnoclostridiumgenus Lachnoclostridium|| id:ebi-a-GCST90017020	MR Egger	13	-0.954394	1.81884	0.610186	-4.51933	2.61054	0.385045	0.0108964	13.6064
glioma	genus Lachnoclostridiumgenus Lachnoclostridium|| id:ebi-a-GCST90017020	Weighted median	13	-0.582023	0.604882	0.335944	-1.76759	0.603545	0.558767	0.170744	1.82859
glioma	genus Lachnoclostridiumgenus Lachnoclostridium|| id:ebi-a-GCST90017020	Weighted mode	13	-0.570911	0.926714	0.549363	-2.38727	1.24545	0.56501	0.0918802	3.47449
glioma	genus Lachnospiraceae FCS020 groupgenus Lachnospiraceae FCS020 group|| id:ebi-a-GCST90017021	Inverse variance weighted	12	-0.0280117	0.415011	0.946187	-0.841434	0.785411	0.972377	0.431092	2.19331
glioma	genus Lachnospiraceae FCS020 groupgenus Lachnospiraceae FCS020 group|| id:ebi-a-GCST90017021	MR Egger	12	1.68806	0.98222	0.116432	-0.237096	3.61321	5.40895	0.788916	37.0847
glioma	genus Lachnospiraceae FCS020 groupgenus Lachnospiraceae FCS020 group|| id:ebi-a-GCST90017021	Weighted median	12	-0.0437554	0.524878	0.933563	-1.07252	0.985005	0.957188	0.342147	2.67782
glioma	genus Lachnospiraceae FCS020 groupgenus Lachnospiraceae FCS020 group|| id:ebi-a-GCST90017021	Weighted mode	12	-0.38757	0.813656	0.643159	-1.98234	1.2072	0.678704	0.137747	3.34409
glioma	genus Lachnospiraceae NC2004 groupgenus Lachnospiraceae NC2004 group|| id:ebi-a-GCST90017022	Inverse variance weighted	9	0.34627	0.329818	0.293773	-0.300174	0.992713	1.41378	0.740689	2.69855
glioma	genus Lachnospiraceae NC2004 groupgenus Lachnospiraceae NC2004 group|| id:ebi-a-GCST90017022	MR Egger	9	2.14198	1.26465	0.134146	-0.336741	4.6207	8.51627	0.714094	101.565
glioma	genus Lachnospiraceae NC2004 groupgenus Lachnospiraceae NC2004 group|| id:ebi-a-GCST90017022	Weighted median	9	0.634052	0.427921	0.138419	-0.204674	1.47278	1.88523	0.814913	4.36134
glioma	genus Lachnospiraceae NC2004 groupgenus Lachnospiraceae NC2004 group|| id:ebi-a-GCST90017022	Weighted mode	9	1.06014	0.694453	0.165382	-0.300991	2.42126	2.88676	0.740084	11.2601
glioma	genus Lachnospiraceae ND3007 groupgenus Lachnospiraceae ND3007 group|| id:ebi-a-GCST90017023	Inverse variance weighted	3	-0.254764	0.88417	0.77324	-1.98774	1.47821	0.7751	0.137005	4.38509
glioma	genus Lachnospiraceae ND3007 groupgenus Lachnospiraceae ND3007 group|| id:ebi-a-GCST90017023	MR Egger	3	5.96435	14.9291	0.75803	-23.2966	35.2253	389.301	7.62776e-11	1986888174938930
glioma	genus Lachnospiraceae ND3007 groupgenus Lachnospiraceae ND3007 group|| id:ebi-a-GCST90017023	Weighted median	3	-0.132194	1.11146	0.905325	-2.31066	2.04627	0.876171	0.099196	7.73897
glioma	genus Lachnospiraceae ND3007 groupgenus Lachnospiraceae ND3007 group|| id:ebi-a-GCST90017023	Weighted mode	3	0.0528526	1.2462	0.970024	-2.3897	2.4954	1.05427	0.0916574	12.1266
glioma	genus Lachnospiraceae NK4A136 groupgenus Lachnospiraceae NK4A136 group|| id:ebi-a-GCST90017024	Inverse variance weighted	15	0.168122	0.338964	0.619903	-0.496248	0.832492	1.18308	0.608811	2.29904
glioma	genus Lachnospiraceae NK4A136 groupgenus Lachnospiraceae NK4A136 group|| id:ebi-a-GCST90017024	MR Egger	15	-1.29191	0.66679	0.0747161	-2.59882	0.0149972	0.274745	0.0743612	1.01511
glioma	genus Lachnospiraceae NK4A136 groupgenus Lachnospiraceae NK4A136 group|| id:ebi-a-GCST90017024	Weighted median	15	-0.351424	0.484239	0.468007	-1.30053	0.597684	0.703685	0.272387	1.8179
glioma	genus Lachnospiraceae NK4A136 groupgenus Lachnospiraceae NK4A136 group|| id:ebi-a-GCST90017024	Weighted mode	15	-0.921829	0.595472	0.14391	-2.08895	0.245296	0.397791	0.123816	1.278
glioma	genus Lachnospiraceae UCG001genus Lachnospiraceae UCG001|| id:ebi-a-GCST90017025	Inverse variance weighted	13	-0.16349	0.332591	0.623027	-0.815368	0.488388	0.849175	0.442477	1.62969
glioma	genus Lachnospiraceae UCG001genus Lachnospiraceae UCG001|| id:ebi-a-GCST90017025	MR Egger	13	2.77241	1.35222	0.0649461	0.122057	5.42275	15.9971	1.12982	226.502
glioma	genus Lachnospiraceae UCG001genus Lachnospiraceae UCG001|| id:ebi-a-GCST90017025	Weighted median	13	-0.422276	0.447493	0.345349	-1.29936	0.45481	0.655553	0.272706	1.57587
glioma	genus Lachnospiraceae UCG001genus Lachnospiraceae UCG001|| id:ebi-a-GCST90017025	Weighted mode	13	-0.466709	0.670763	0.499815	-1.7814	0.847986	0.627063	0.168402	2.33494
glioma	genus Lachnospiraceae UCG004genus Lachnospiraceae UCG004|| id:ebi-a-GCST90017026	Inverse variance weighted	12	0.169787	0.422848	0.688028	-0.658996	0.99857	1.18505	0.517371	2.7144
glioma	genus Lachnospiraceae UCG004genus Lachnospiraceae UCG004|| id:ebi-a-GCST90017026	MR Egger	12	0.621538	1.75869	0.731119	-2.8255	4.06857	1.86179	0.0592793	58.4734
glioma	genus Lachnospiraceae UCG004genus Lachnospiraceae UCG004|| id:ebi-a-GCST90017026	Weighted median	12	0.319588	0.552866	0.563226	-0.764029	1.4032	1.37656	0.465786	4.06822
glioma	genus Lachnospiraceae UCG004genus Lachnospiraceae UCG004|| id:ebi-a-GCST90017026	Weighted mode	12	0.396613	0.859671	0.653534	-1.28834	2.08157	1.48678	0.275728	8.01702
glioma	genus Lachnospiraceae UCG008genus Lachnospiraceae UCG008|| id:ebi-a-GCST90017027	Inverse variance weighted	10	0.27798	0.302291	0.357794	-0.314511	0.870472	1.32046	0.730146	2.38804
glioma	genus Lachnospiraceae UCG008genus Lachnospiraceae UCG008|| id:ebi-a-GCST90017027	MR Egger	10	3.89892	1.50625	0.0321881	0.946676	6.85116	49.3491	2.57713	944.979
glioma	genus Lachnospiraceae UCG008genus Lachnospiraceae UCG008|| id:ebi-a-GCST90017027	Weighted median	10	0.170112	0.405278	0.674674	-0.624232	0.964456	1.18544	0.535673	2.62336
glioma	genus Lachnospiraceae UCG008genus Lachnospiraceae UCG008|| id:ebi-a-GCST90017027	Weighted mode	10	0.125865	0.589396	0.835658	-1.02935	1.28108	1.13413	0.357238	3.60053
glioma	genus Lachnospiraceae UCG010genus Lachnospiraceae UCG010|| id:ebi-a-GCST90017028	Inverse variance weighted	10	0.0425158	0.439727	0.922975	-0.81935	0.904382	1.04343	0.440718	2.4704
glioma	genus Lachnospiraceae UCG010genus Lachnospiraceae UCG010|| id:ebi-a-GCST90017028	MR Egger	10	-0.541898	1.34122	0.696774	-3.1707	2.0869	0.581643	0.0419743	8.0599
glioma	genus Lachnospiraceae UCG010genus Lachnospiraceae UCG010|| id:ebi-a-GCST90017028	Weighted median	10	-0.357296	0.599505	0.551185	-1.53232	0.817733	0.699566	0.216033	2.26536
glioma	genus Lachnospiraceae UCG010genus Lachnospiraceae UCG010|| id:ebi-a-GCST90017028	Weighted mode	10	-0.21203	0.903904	0.819791	-1.98368	1.55962	0.80894	0.137562	4.75702
glioma	genus Lactobacillusgenus Lactobacillus|| id:ebi-a-GCST90017030	Inverse variance weighted	8	0.0643911	0.302067	0.831196	-0.52766	0.656442	1.06651	0.589984	1.92792
glioma	genus Lactobacillusgenus Lactobacillus|| id:ebi-a-GCST90017030	MR Egger	8	0.169361	0.778086	0.834905	-1.35569	1.69441	1.18455	0.25777	5.44343
glioma	genus Lactobacillusgenus Lactobacillus|| id:ebi-a-GCST90017030	Weighted median	8	0.107274	0.389912	0.78322	-0.656953	0.871502	1.11324	0.518429	2.3905
glioma	genus Lactobacillusgenus Lactobacillus|| id:ebi-a-GCST90017030	Weighted mode	8	-0.0539709	0.489927	0.915373	-1.01423	0.906286	0.94746	0.362682	2.47511
glioma	genus Lactococcusgenus Lactococcus|| id:ebi-a-GCST90017031	Inverse variance weighted	8	0.333911	0.273338	0.221858	-0.201832	0.869654	1.39642	0.817232	2.38609
glioma	genus Lactococcusgenus Lactococcus|| id:ebi-a-GCST90017031	MR Egger	8	0.371707	1.25343	0.776805	-2.08501	2.82842	1.45021	0.124306	16.9188
glioma	genus Lactococcusgenus Lactococcus|| id:ebi-a-GCST90017031	Weighted median	8	0.251317	0.385406	0.514346	-0.504078	1.00671	1.28572	0.604062	2.73659
glioma	genus Lactococcusgenus Lactococcus|| id:ebi-a-GCST90017031	Weighted mode	8	0.0718925	0.55402	0.900402	-1.01399	1.15777	1.07454	0.36277	3.18283
glioma	genus Marvinbryantiagenus Marvinbryantia|| id:ebi-a-GCST90017032	Inverse variance weighted	10	0.106067	0.420714	0.800955	-0.718533	0.930667	1.1119	0.487467	2.5362
glioma	genus Marvinbryantiagenus Marvinbryantia|| id:ebi-a-GCST90017032	MR Egger	10	1.96671	1.64895	0.267157	-1.26523	5.19864	7.1471	0.282175	181.026
glioma	genus Marvinbryantiagenus Marvinbryantia|| id:ebi-a-GCST90017032	Weighted median	10	-0.206539	0.547143	0.705812	-1.27894	0.865861	0.813394	0.278332	2.37705
glioma	genus Marvinbryantiagenus Marvinbryantia|| id:ebi-a-GCST90017032	Weighted mode	10	-0.32708	0.777598	0.683892	-1.85117	1.19701	0.721026	0.157053	3.31021
glioma	genus Methanobrevibactergenus Methanobrevibacter|| id:ebi-a-GCST90017033	Inverse variance weighted	6	0.780284	0.371333	0.0356139	0.0524723	1.5081	2.18209	1.05387	4.51812
glioma	genus Methanobrevibactergenus Methanobrevibacter|| id:ebi-a-GCST90017033	MR Egger	6	2.32873	1.26468	0.139378	-0.150038	4.8075	10.2649	0.860675	122.425
glioma	genus Methanobrevibactergenus Methanobrevibacter|| id:ebi-a-GCST90017033	Weighted median	6	0.238902	0.4544	0.59906	-0.651722	1.12953	1.26985	0.521148	3.09419
glioma	genus Methanobrevibactergenus Methanobrevibacter|| id:ebi-a-GCST90017033	Weighted mode	6	0.193195	0.460492	0.692237	-0.709369	1.09576	1.21312	0.491955	2.99145
glioma	genus Odoribactergenus Odoribacter|| id:ebi-a-GCST90017034	Inverse variance weighted	7	0.17703	0.522294	0.734649	-0.846666	1.20073	1.19367	0.428842	3.32253
glioma	genus Odoribactergenus Odoribacter|| id:ebi-a-GCST90017034	MR Egger	7	-1.19485	1.63662	0.498104	-4.40263	2.01294	0.302751	0.0122451	7.48528
glioma	genus Odoribactergenus Odoribacter|| id:ebi-a-GCST90017034	Weighted median	7	-0.0066219	0.650391	0.991877	-1.28139	1.26814	0.9934	0.277652	3.55425
glioma	genus Odoribactergenus Odoribacter|| id:ebi-a-GCST90017034	Weighted mode	7	-0.00471156	0.931658	0.996129	-1.83076	1.82134	0.9953	0.160291	6.18013
glioma	genus Olsenellagenus Olsenella|| id:ebi-a-GCST90017035	Inverse variance weighted	10	0.146119	0.222117	0.510637	-0.289231	0.581469	1.15733	0.748839	1.78866
glioma	genus Olsenellagenus Olsenella|| id:ebi-a-GCST90017035	MR Egger	10	-0.383596	0.713964	0.605694	-1.78297	1.01577	0.681407	0.168139	2.7615
glioma	genus Olsenellagenus Olsenella|| id:ebi-a-GCST90017035	Weighted median	10	0.232572	0.300203	0.438507	-0.355826	0.82097	1.26184	0.700595	2.2727
glioma	genus Olsenellagenus Olsenella|| id:ebi-a-GCST90017035	Weighted mode	10	-0.161161	0.445224	0.725722	-1.0338	0.711478	0.851155	0.355653	2.037
glioma	genus Oscillibactergenus Oscillibacter|| id:ebi-a-GCST90017036	Inverse variance weighted	13	-0.0205028	0.300458	0.945596	-0.6094	0.568394	0.979706	0.543677	1.76543
glioma	genus Oscillibactergenus Oscillibacter|| id:ebi-a-GCST90017036	MR Egger	13	0.197573	1.14962	0.866669	-2.05568	2.45082	1.21844	0.128006	11.5979
glioma	genus Oscillibactergenus Oscillibacter|| id:ebi-a-GCST90017036	Weighted median	13	-0.018606	0.407871	0.963615	-0.818033	0.780821	0.981566	0.441299	2.18326
glioma	genus Oscillibactergenus Oscillibacter|| id:ebi-a-GCST90017036	Weighted mode	13	0.101455	0.661215	0.880604	-1.19453	1.39744	1.10678	0.302847	4.04482
glioma	genus Oscillospiragenus Oscillospira|| id:ebi-a-GCST90017037	Inverse variance weighted	8	0.272946	0.509644	0.592261	-0.725957	1.27185	1.31383	0.483861	3.56744
glioma	genus Oscillospiragenus Oscillospira|| id:ebi-a-GCST90017037	MR Egger	8	-0.0848782	2.32087	0.972013	-4.63378	4.46402	0.918624	0.00971796	86.8361
glioma	genus Oscillospiragenus Oscillospira|| id:ebi-a-GCST90017037	Weighted median	8	0.180489	0.567525	0.750463	-0.93186	1.29284	1.1978	0.393821	3.64311
glioma	genus Oscillospiragenus Oscillospira|| id:ebi-a-GCST90017037	Weighted mode	8	0.112887	0.73403	0.882114	-1.32581	1.55159	1.11951	0.265587	4.71895
glioma	genus Oxalobactergenus Oxalobacter|| id:ebi-a-GCST90017038	Inverse variance weighted	11	0.0401171	0.249975	0.8725	-0.449834	0.530069	1.04093	0.637734	1.69905
glioma	genus Oxalobactergenus Oxalobacter|| id:ebi-a-GCST90017038	MR Egger	11	1.43836	1.14557	0.240886	-0.806966	3.68368	4.21377	0.44621	39.7926
glioma	genus Oxalobactergenus Oxalobacter|| id:ebi-a-GCST90017038	Weighted median	11	-0.111298	0.320143	0.728102	-0.738777	0.516182	0.894672	0.477698	1.67562
glioma	genus Oxalobactergenus Oxalobacter|| id:ebi-a-GCST90017038	Weighted mode	11	-0.343895	0.553662	0.548411	-1.42907	0.741282	0.709003	0.239531	2.09862
glioma	genus Parabacteroidesgenus Parabacteroides|| id:ebi-a-GCST90017039	Inverse variance weighted	5	-0.747545	0.654885	0.253666	-2.03112	0.53603	0.473527	0.131188	1.70921
glioma	genus Parabacteroidesgenus Parabacteroides|| id:ebi-a-GCST90017039	MR Egger	5	3.58965	4.08891	0.44463	-4.42462	11.6039	36.2214	0.0119788	109526
glioma	genus Parabacteroidesgenus Parabacteroides|| id:ebi-a-GCST90017039	Weighted median	5	-0.592837	0.830973	0.475583	-2.22154	1.03587	0.552757	0.108441	2.81756
glioma	genus Parabacteroidesgenus Parabacteroides|| id:ebi-a-GCST90017039	Weighted mode	5	-0.200387	1.08022	0.86186	-2.31762	1.91685	0.818414	0.0985076	6.79949
glioma	genus Paraprevotellagenus Paraprevotella|| id:ebi-a-GCST90017040	Inverse variance weighted	13	0.098741	0.257585	0.701472	-0.406125	0.603607	1.10378	0.666227	1.8287
glioma	genus Paraprevotellagenus Paraprevotella|| id:ebi-a-GCST90017040	MR Egger	13	-0.995574	0.967824	0.325722	-2.89251	0.901362	0.369511	0.0554369	2.46295
glioma	genus Paraprevotellagenus Paraprevotella|| id:ebi-a-GCST90017040	Weighted median	13	0.169476	0.364175	0.641668	-0.544308	0.883259	1.18468	0.580243	2.41877
glioma	genus Paraprevotellagenus Paraprevotella|| id:ebi-a-GCST90017040	Weighted mode	13	-0.0263156	0.624088	0.967059	-1.24953	1.1969	0.974028	0.28664	3.30983
glioma	genus Parasutterellagenus Parasutterella|| id:ebi-a-GCST90017041	Inverse variance weighted	14	0.0858716	0.308023	0.780412	-0.517854	0.689598	1.08967	0.595798	1.99291
glioma	genus Parasutterellagenus Parasutterella|| id:ebi-a-GCST90017041	MR Egger	14	0.386259	0.859274	0.66107	-1.29792	2.07044	1.47147	0.273099	7.92828
glioma	genus Parasutterellagenus Parasutterella|| id:ebi-a-GCST90017041	Weighted median	14	0.114078	0.405817	0.778628	-0.681324	0.90948	1.12084	0.505947	2.48303
glioma	genus Parasutterellagenus Parasutterella|| id:ebi-a-GCST90017041	Weighted mode	14	0.202324	0.629334	0.75295	-1.03117	1.43582	1.22424	0.35659	4.20308
glioma	genus Peptococcusgenus Peptococcus|| id:ebi-a-GCST90017042	Inverse variance weighted	12	0.0986773	0.265532	0.710175	-0.421766	0.619121	1.10371	0.655887	1.85729
glioma	genus Peptococcusgenus Peptococcus|| id:ebi-a-GCST90017042	MR Egger	12	2.18072	0.94685	0.0440192	0.324892	4.03655	8.85267	1.38388	56.6304
glioma	genus Peptococcusgenus Peptococcus|| id:ebi-a-GCST90017042	Weighted median	12	0.169455	0.338089	0.616221	-0.4932	0.832109	1.18466	0.610669	2.29816
glioma	genus Peptococcusgenus Peptococcus|| id:ebi-a-GCST90017042	Weighted mode	12	0.083912	0.533565	0.877884	-0.961875	1.1297	1.08753	0.382176	3.09473
glioma	genus Phascolarctobacteriumgenus Phascolarctobacterium|| id:ebi-a-GCST90017043	Inverse variance weighted	7	-1.11425	0.564647	0.0484542	-2.22096	-0.0075457	0.32816	0.108505	0.992483
glioma	genus Phascolarctobacteriumgenus Phascolarctobacterium|| id:ebi-a-GCST90017043	MR Egger	7	-4.14262	2.64831	0.178528	-9.33331	1.04808	0.0158812	8.84291e-05	2.85216
glioma	genus Phascolarctobacteriumgenus Phascolarctobacterium|| id:ebi-a-GCST90017043	Weighted median	7	-1.0232	0.645996	0.113215	-2.28935	0.242955	0.359444	0.101332	1.27501
glioma	genus Phascolarctobacteriumgenus Phascolarctobacterium|| id:ebi-a-GCST90017043	Weighted mode	7	-1.00055	0.990563	0.351441	-2.94205	0.940953	0.367677	0.0527573	2.56242
glioma	genus Prevotella7genus Prevotella7|| id:ebi-a-GCST90017044	Inverse variance weighted	11	0.152843	0.218089	0.483412	-0.274613	0.580298	1.16514	0.759866	1.78657
glioma	genus Prevotella7genus Prevotella7|| id:ebi-a-GCST90017044	MR Egger	11	-1.63766	1.26489	0.227651	-4.11684	0.841527	0.194435	0.0162959	2.31991
glioma	genus Prevotella7genus Prevotella7|| id:ebi-a-GCST90017044	Weighted median	11	0.210387	0.289794	0.467846	-0.357609	0.778382	1.23416	0.699347	2.17795
glioma	genus Prevotella7genus Prevotella7|| id:ebi-a-GCST90017044	Weighted mode	11	0.375731	0.434128	0.407058	-0.47516	1.22662	1.45605	0.621786	3.40969
glioma	genus Prevotella9genus Prevotella9|| id:ebi-a-GCST90017045	Inverse variance weighted	15	0.389726	0.281978	0.166937	-0.162951	0.942404	1.47658	0.849633	2.56614
glioma	genus Prevotella9genus Prevotella9|| id:ebi-a-GCST90017045	MR Egger	15	0.545409	0.820315	0.51775	-1.06241	2.15323	1.72531	0.345623	8.61259
glioma	genus Prevotella9genus Prevotella9|| id:ebi-a-GCST90017045	Weighted median	15	0.501273	0.37127	0.176965	-0.226416	1.22896	1.65082	0.797386	3.41769
glioma	genus Prevotella9genus Prevotella9|| id:ebi-a-GCST90017045	Weighted mode	15	0.619385	0.529616	0.261729	-0.418662	1.65743	1.85779	0.657927	5.24582
glioma	genus Rikenellaceae RC9 gut groupgenus Rikenellaceae RC9 gut group|| id:ebi-a-GCST90017046	Inverse variance weighted (multiplicative random effects)	11	-0.108092	0.305686	0.723636	-0.707237	0.491053	0.897545	0.493005	1.63404
glioma	genus Rikenellaceae RC9 gut groupgenus Rikenellaceae RC9 gut group|| id:ebi-a-GCST90017046	MR Egger	11	-1.82246	1.91483	0.366077	-5.57554	1.93061	0.161627	0.00378943	6.89371
glioma	genus Rikenellaceae RC9 gut groupgenus Rikenellaceae RC9 gut group|| id:ebi-a-GCST90017046	Weighted median	11	-0.282437	0.316957	0.372881	-0.903672	0.338798	0.753944	0.40508	1.40326
glioma	genus Rikenellaceae RC9 gut groupgenus Rikenellaceae RC9 gut group|| id:ebi-a-GCST90017046	Weighted mode	11	-0.427427	0.429207	0.342808	-1.26867	0.413819	0.652185	0.281204	1.51258
glioma	genus Romboutsiagenus Romboutsia|| id:ebi-a-GCST90017047	Inverse variance weighted	13	0.260623	0.379704	0.492471	-0.483597	1.00484	1.29774	0.616562	2.73148
glioma	genus Romboutsiagenus Romboutsia|| id:ebi-a-GCST90017047	MR Egger	13	-0.00951024	1.10224	0.99327	-2.1699	2.15088	0.990535	0.114189	8.5924
glioma	genus Romboutsiagenus Romboutsia|| id:ebi-a-GCST90017047	Weighted median	13	0.303363	0.471728	0.520166	-0.621224	1.22795	1.35441	0.537286	3.41423
glioma	genus Romboutsiagenus Romboutsia|| id:ebi-a-GCST90017047	Weighted mode	13	0.248992	0.907045	0.788362	-1.52881	2.0268	1.28273	0.216792	7.58976
glioma	genus Roseburiagenus Roseburia|| id:ebi-a-GCST90017048	Inverse variance weighted	13	-0.217824	0.432577	0.614578	-1.06567	0.630027	0.804267	0.344495	1.87766
glioma	genus Roseburiagenus Roseburia|| id:ebi-a-GCST90017048	MR Egger	13	-1.00035	1.29501	0.456115	-3.53857	1.53786	0.36775	0.029055	4.65464
glioma	genus Roseburiagenus Roseburia|| id:ebi-a-GCST90017048	Weighted median	13	-0.0638114	0.580282	0.912436	-1.20116	1.07354	0.938182	0.300844	2.92572
glioma	genus Roseburiagenus Roseburia|| id:ebi-a-GCST90017048	Weighted mode	13	-0.161164	0.875582	0.857036	-1.8773	1.55498	0.851153	0.153002	4.73497
glioma	genus Ruminiclostridium5genus Ruminiclostridium5|| id:ebi-a-GCST90017049	Inverse variance weighted	11	-0.918111	0.467373	0.0494828	-1.83416	-0.00206031	0.399273	0.159748	0.997942
glioma	genus Ruminiclostridium5genus Ruminiclostridium5|| id:ebi-a-GCST90017049	MR Egger	11	0.558595	1.9546	0.781512	-3.27242	4.38962	1.74822	0.0379144	80.6094
glioma	genus Ruminiclostridium5genus Ruminiclostridium5|| id:ebi-a-GCST90017049	Weighted median	11	-1.03913	0.583336	0.0748546	-2.18246	0.10421	0.353763	0.112763	1.10983
glioma	genus Ruminiclostridium5genus Ruminiclostridium5|| id:ebi-a-GCST90017049	Weighted mode	11	-1.06405	0.885199	0.257036	-2.79904	0.670936	0.345055	0.0608684	1.95607
glioma	genus Ruminiclostridium6genus Ruminiclostridium6|| id:ebi-a-GCST90017050	Inverse variance weighted	15	0.297546	0.359476	0.407828	-0.407027	1.00212	1.34655	0.665626	2.72405
glioma	genus Ruminiclostridium6genus Ruminiclostridium6|| id:ebi-a-GCST90017050	MR Egger	15	1.45782	0.891082	0.125806	-0.288703	3.20434	4.29658	0.749235	24.6392
glioma	genus Ruminiclostridium6genus Ruminiclostridium6|| id:ebi-a-GCST90017050	Weighted median	15	-0.0662774	0.485445	0.891403	-1.01775	0.885196	0.935871	0.361407	2.42346
glioma	genus Ruminiclostridium6genus Ruminiclostridium6|| id:ebi-a-GCST90017050	Weighted mode	15	-0.239199	0.681903	0.730975	-1.57573	1.09733	0.787258	0.206857	2.99616
glioma	genus Ruminiclostridium9genus Ruminiclostridium9|| id:ebi-a-GCST90017051	Inverse variance weighted	8	-0.405985	0.55349	0.463253	-1.49083	0.678855	0.66632	0.225187	1.97162
glioma	genus Ruminiclostridium9genus Ruminiclostridium9|| id:ebi-a-GCST90017051	MR Egger	8	-3.47135	2.65577	0.239034	-8.67665	1.73395	0.031075	0.000170521	5.66297
glioma	genus Ruminiclostridium9genus Ruminiclostridium9|| id:ebi-a-GCST90017051	Weighted median	8	-0.410456	0.683177	0.547969	-1.74948	0.92857	0.663347	0.173864	2.53089
glioma	genus Ruminiclostridium9genus Ruminiclostridium9|| id:ebi-a-GCST90017051	Weighted mode	8	-0.549094	1.01713	0.606043	-2.54268	1.44449	0.577473	0.0786556	4.23968
glioma	genus Ruminococcaceae NK4A214 groupgenus Ruminococcaceae NK4A214 group|| id:ebi-a-GCST90017052	Inverse variance weighted	13	0.0115339	0.394992	0.976705	-0.76265	0.785718	1.0116	0.466429	2.19398
glioma	genus Ruminococcaceae NK4A214 groupgenus Ruminococcaceae NK4A214 group|| id:ebi-a-GCST90017052	MR Egger	13	0.0733204	1.3043	0.956179	-2.48311	2.62975	1.07608	0.0834834	13.8703
glioma	genus Ruminococcaceae NK4A214 groupgenus Ruminococcaceae NK4A214 group|| id:ebi-a-GCST90017052	Weighted median	13	0.246593	0.504894	0.625264	-0.743	1.23619	1.27966	0.475685	3.44246
glioma	genus Ruminococcaceae NK4A214 groupgenus Ruminococcaceae NK4A214 group|| id:ebi-a-GCST90017052	Weighted mode	13	0.396496	0.820116	0.637468	-1.21093	2.00392	1.48661	0.29792	7.41811
glioma	genus Ruminococcaceae UCG002genus Ruminococcaceae UCG002|| id:ebi-a-GCST90017053	Inverse variance weighted	20	0.411438	0.323721	0.203742	-0.223056	1.04593	1.50899	0.80007	2.84605
glioma	genus Ruminococcaceae UCG002genus Ruminococcaceae UCG002|| id:ebi-a-GCST90017053	MR Egger	20	-0.31597	0.844873	0.712784	-1.97192	1.33998	0.729081	0.139189	3.81897
glioma	genus Ruminococcaceae UCG002genus Ruminococcaceae UCG002|| id:ebi-a-GCST90017053	Weighted median	20	0.116846	0.441774	0.7914	-0.749031	0.982724	1.12395	0.472824	2.67172
glioma	genus Ruminococcaceae UCG002genus Ruminococcaceae UCG002|| id:ebi-a-GCST90017053	Weighted mode	20	0.148554	0.521774	0.778947	-0.874123	1.17123	1.16016	0.417228	3.22596
glioma	genus Ruminococcaceae UCG003genus Ruminococcaceae UCG003|| id:ebi-a-GCST90017054	Inverse variance weighted	12	0.13494	0.383073	0.724645	-0.615882	0.885763	1.14447	0.540164	2.42483
glioma	genus Ruminococcaceae UCG003genus Ruminococcaceae UCG003|| id:ebi-a-GCST90017054	MR Egger	12	-0.515404	1.25309	0.689524	-2.97146	1.94065	0.597259	0.0512286	6.96328
glioma	genus Ruminococcaceae UCG003genus Ruminococcaceae UCG003|| id:ebi-a-GCST90017054	Weighted median	12	0.287349	0.527928	0.586237	-0.747389	1.32209	1.33289	0.473601	3.75125
glioma	genus Ruminococcaceae UCG003genus Ruminococcaceae UCG003|| id:ebi-a-GCST90017054	Weighted mode	12	0.46207	0.778357	0.564756	-1.06351	1.98765	1.58736	0.345242	7.29836
glioma	genus Ruminococcaceae UCG004genus Ruminococcaceae UCG004|| id:ebi-a-GCST90017055	Inverse variance weighted (multiplicative random effects)	11	-0.299219	0.498216	0.548118	-1.27572	0.677283	0.741397	0.279229	1.96852
glioma	genus Ruminococcaceae UCG004genus Ruminococcaceae UCG004|| id:ebi-a-GCST90017055	MR Egger	11	-1.62976	2.91225	0.589391	-7.33778	4.07825	0.195976	0.000650495	59.0423
glioma	genus Ruminococcaceae UCG004genus Ruminococcaceae UCG004|| id:ebi-a-GCST90017055	Weighted median	11	-0.184152	0.50133	0.713376	-1.16676	0.798456	0.83181	0.311374	2.22211
glioma	genus Ruminococcaceae UCG004genus Ruminococcaceae UCG004|| id:ebi-a-GCST90017055	Weighted mode	11	-0.153868	0.759574	0.843532	-1.64263	1.3349	0.857385	0.19347	3.7996
glioma	genus Ruminococcaceae UCG005genus Ruminococcaceae UCG005|| id:ebi-a-GCST90017056	Inverse variance weighted	14	-0.241639	0.35711	0.498626	-0.941574	0.458296	0.785339	0.390013	1.58138
glioma	genus Ruminococcaceae UCG005genus Ruminococcaceae UCG005|| id:ebi-a-GCST90017056	MR Egger	14	-0.149534	0.97444	0.880588	-2.05944	1.76037	0.861109	0.127526	5.81458
glioma	genus Ruminococcaceae UCG005genus Ruminococcaceae UCG005|| id:ebi-a-GCST90017056	Weighted median	14	-0.33327	0.497681	0.503084	-1.30873	0.642185	0.716577	0.270164	1.90063
glioma	genus Ruminococcaceae UCG005genus Ruminococcaceae UCG005|| id:ebi-a-GCST90017056	Weighted mode	14	-0.374824	0.655	0.576915	-1.65863	0.908977	0.68741	0.190401	2.48178
glioma	genus Ruminococcaceae UCG009genus Ruminococcaceae UCG009|| id:ebi-a-GCST90017057	Inverse variance weighted	11	-0.164776	0.315031	0.600941	-0.782237	0.452685	0.848083	0.457382	1.57253
glioma	genus Ruminococcaceae UCG009genus Ruminococcaceae UCG009|| id:ebi-a-GCST90017057	MR Egger	11	0.692247	1.24098	0.590567	-1.74007	3.12456	1.9982	0.175509	22.7499
glioma	genus Ruminococcaceae UCG009genus Ruminococcaceae UCG009|| id:ebi-a-GCST90017057	Weighted median	11	-0.0491045	0.417749	0.906428	-0.867893	0.769684	0.952082	0.419835	2.15908
glioma	genus Ruminococcaceae UCG009genus Ruminococcaceae UCG009|| id:ebi-a-GCST90017057	Weighted mode	11	0.1091	0.635903	0.8672	-1.13727	1.35547	1.11527	0.320694	3.87858
glioma	genus Ruminococcaceae UCG010genus Ruminococcaceae UCG010|| id:ebi-a-GCST90017058	Inverse variance weighted	6	0.431146	0.501101	0.38957	-0.551013	1.4133	1.53902	0.576366	4.10951
glioma	genus Ruminococcaceae UCG010genus Ruminococcaceae UCG010|| id:ebi-a-GCST90017058	MR Egger	6	-1.09838	1.37196	0.468222	-3.78741	1.59066	0.333412	0.0226541	4.907
glioma	genus Ruminococcaceae UCG010genus Ruminococcaceae UCG010|| id:ebi-a-GCST90017058	Weighted median	6	0.568495	0.634071	0.369943	-0.674284	1.81127	1.76561	0.509521	6.11823
glioma	genus Ruminococcaceae UCG010genus Ruminococcaceae UCG010|| id:ebi-a-GCST90017058	Weighted mode	6	-0.316543	0.856915	0.726959	-1.9961	1.36301	0.728663	0.135865	3.90794
glioma	genus Ruminococcaceae UCG011genus Ruminococcaceae UCG011|| id:ebi-a-GCST90017059	Inverse variance weighted	8	-0.133572	0.242763	0.582171	-0.609388	0.342243	0.874964	0.543684	1.4081
glioma	genus Ruminococcaceae UCG011genus Ruminococcaceae UCG011|| id:ebi-a-GCST90017059	MR Egger	8	0.06558	1.21404	0.958674	-2.31393	2.44509	1.06778	0.0988716	11.5316
glioma	genus Ruminococcaceae UCG011genus Ruminococcaceae UCG011|| id:ebi-a-GCST90017059	Weighted median	8	-0.0699946	0.316924	0.825204	-0.691165	0.551176	0.932399	0.500992	1.73529
glioma	genus Ruminococcaceae UCG011genus Ruminococcaceae UCG011|| id:ebi-a-GCST90017059	Weighted mode	8	-0.0751774	0.453214	0.872944	-0.963477	0.813122	0.927579	0.381564	2.25494
glioma	genus Ruminococcaceae UCG013genus Ruminococcaceae UCG013|| id:ebi-a-GCST90017060	Inverse variance weighted	11	0.0129619	0.460253	0.977532	-0.889134	0.915058	1.01305	0.411012	2.49692
glioma	genus Ruminococcaceae UCG013genus Ruminococcaceae UCG013|| id:ebi-a-GCST90017060	MR Egger	11	-1.67121	1.25765	0.216606	-4.1362	0.793784	0.18802	0.0159835	2.21175
glioma	genus Ruminococcaceae UCG013genus Ruminococcaceae UCG013|| id:ebi-a-GCST90017060	Weighted median	11	-0.13598	0.581454	0.815092	-1.27563	1.00367	0.87286	0.279255	2.72828
glioma	genus Ruminococcaceae UCG013genus Ruminococcaceae UCG013|| id:ebi-a-GCST90017060	Weighted mode	11	0.308882	0.817817	0.713553	-1.29404	1.9118	1.3619	0.274161	6.76528
glioma	genus Ruminococcaceae UCG014genus Ruminococcaceae UCG014|| id:ebi-a-GCST90017061	Inverse variance weighted	10	0.490091	0.395607	0.215407	-0.285298	1.26548	1.63247	0.751791	3.54479
glioma	genus Ruminococcaceae UCG014genus Ruminococcaceae UCG014|| id:ebi-a-GCST90017061	MR Egger	10	-0.172365	0.935799	0.858447	-2.00653	1.6618	0.841672	0.134454	5.26879
glioma	genus Ruminococcaceae UCG014genus Ruminococcaceae UCG014|| id:ebi-a-GCST90017061	Weighted median	10	0.234538	0.549932	0.669754	-0.843328	1.3124	1.26432	0.430276	3.71509
glioma	genus Ruminococcaceae UCG014genus Ruminococcaceae UCG014|| id:ebi-a-GCST90017061	Weighted mode	10	0.044658	0.600132	0.942309	-1.1316	1.22092	1.04567	0.322516	3.3903
glioma	genus Ruminococcus1genus Ruminococcus1|| id:ebi-a-GCST90017062	Inverse variance weighted	10	0.244234	0.488444	0.617058	-0.713117	1.20158	1.27664	0.490114	3.32538
glioma	genus Ruminococcus1genus Ruminococcus1|| id:ebi-a-GCST90017062	MR Egger	10	0.909593	1.35968	0.522342	-1.75537	3.57456	2.48331	0.172843	35.6789
glioma	genus Ruminococcus1genus Ruminococcus1|| id:ebi-a-GCST90017062	Weighted median	10	0.358008	0.58996	0.54396	-0.798313	1.51433	1.43048	0.450088	4.54637
glioma	genus Ruminococcus1genus Ruminococcus1|| id:ebi-a-GCST90017062	Weighted mode	10	0.58495	0.908348	0.535659	-1.19541	2.36531	1.7949	0.302579	10.6474
glioma	genus Ruminococcus2genus Ruminococcus2|| id:ebi-a-GCST90017063	Inverse variance weighted	15	-0.362002	0.330527	0.273418	-1.00983	0.285831	0.696281	0.364279	1.33087
glioma	genus Ruminococcus2genus Ruminococcus2|| id:ebi-a-GCST90017063	MR Egger	15	-1.28326	0.797785	0.131723	-2.84692	0.280396	0.277131	0.0580226	1.32365
glioma	genus Ruminococcus2genus Ruminococcus2|| id:ebi-a-GCST90017063	Weighted median	15	-0.483466	0.459228	0.292443	-1.38355	0.416622	0.616643	0.250686	1.51683
glioma	genus Ruminococcus2genus Ruminococcus2|| id:ebi-a-GCST90017063	Weighted mode	15	-0.492567	0.575682	0.406612	-1.6209	0.635769	0.611056	0.19772	1.88847
glioma	genus Ruminococcus gauvreauii groupgenus Ruminococcus gauvreauii group|| id:ebi-a-GCST90017064	Inverse variance weighted	11	-0.392015	0.398905	0.325741	-1.17387	0.389838	0.675694	0.309169	1.47674
glioma	genus Ruminococcus gauvreauii groupgenus Ruminococcus gauvreauii group|| id:ebi-a-GCST90017064	MR Egger	11	-1.26438	1.63133	0.458183	-4.46179	1.93303	0.282414	0.0115417	6.91041
glioma	genus Ruminococcus gauvreauii groupgenus Ruminococcus gauvreauii group|| id:ebi-a-GCST90017064	Weighted median	11	-0.267025	0.509989	0.600564	-1.2666	0.732553	0.765654	0.281787	2.08038
glioma	genus Ruminococcus gauvreauii groupgenus Ruminococcus gauvreauii group|| id:ebi-a-GCST90017064	Weighted mode	11	-0.138078	0.803218	0.86694	-1.71238	1.43623	0.871031	0.180435	4.20481
[truncated: 52 more rows]

## Sheet: Suppl. Table 6
Supplementary Table 6. Two sample MR results of causal effects between meningioma-related gut microbes and 452 blood metabolites and mediation MR results between gut microbes, blood metabolites, and meningioma
[truncated: 106 more rows]

[truncated: 8 more sheets: Suppl. Table 7, Suppl. Table 8, Suppl. Table 9, Suppl. Table 10, Suppl. Table 11, Suppl. Table 12, Suppl. Table 13, Suppl. Table 14]
